# Supplementary material for: Transcriptomic Analysis Reveals the Sexually Divergent Host–Wolbachia Interaction Patterns in a Fig Wasp
Source: Microorganisms. 2021 Jan 31;9(2):288. doi: 10.3390/microorganisms9020288 (PMC7912686; doi:10.3390/microorganisms9020288)
Supplement: Supplementary file 1 [file microorganisms-09-00288-s001.zip]

Archive with 4 entries (3 files):
- supplementary files/
- supplementary files/Table S1.docx
- supplementary files/Table S2.xlsx
- supplementary files/Table S3.xlsx
