# Supplementary material for: Transcriptomic Analysis Reveals the Sexually Divergent Host–Wolbachia Interaction Patterns in a Fig Wasp
Source: Microorganisms. 2021 Jan 31;9(2):288. doi: 10.3390/microorganisms9020288 (PMC7912686; doi:10.3390/microorganisms9020288)
Supplement: Supplementary file 1 [file microorganisms-09-00288-s001.zip › supplementary files/Table S2.xlsx]

## Sheet: shared downregulated
GO.ID	Term	Annotated gene number	Significant differentially expressed gene number	PValue	annotated genes
GO:0005991	trehalose_metabolic_process	3	2	7.5e-05	evm.model.scaffold0.1523;evm.model.scaffold38.125
GO:0006534	cysteine_metabolic_process	2	1	0.01015	evm.model.scaffold22.28
GO:0007155	cell_adhesion	96	3	0.01231	evm.model.scaffold29.160;evm.model.scaffold8.156_evm.model.scaffold8.157;Novel00183
GO:0006470	protein_dephosphorylation	34	2	0.01267	evm.model.scaffold32.4;evm.model.scaffold34.3
GO:0007217	tachykinin_receptor_signaling_pathway	4	1	0.0202	evm.model.scaffold0.1174
GO:0006400	tRNA_modification	67	2	0.04506	evm.model.scaffold19.156;evm.model.scaffold32.4
GO:0006813	potassium_ion_transport	68	2	0.04628	evm.model.scaffold0.1452;evm.model.scaffold32.104

## Sheet: female unique downregulated
GO.ID	Term	Annotated gene number	Significant differentially expressed gene number	PValue	annotated genes
GO:0006546	glycine_catabolic_process	1	1	0.0056	evm.model.scaffold9.59
GO:0016117	carotenoid_biosynthetic_process	26	2	0.0091	evm.model.scaffold5.194;gene238
GO:0031647	regulation_of_protein_stability	2	1	0.0112	evm.model.scaffold14.15
GO:0046938	phytochelatin_biosynthetic_process	2	1	0.0112	evm.model.scaffold25.226
GO:0016482	cytoplasmic_transport	118	3	0.0277	evm.model.scaffold28.145;evm.model.scaffold36.47;evm.model.scaffold50.69
GO:0046148	pigment_biosynthetic_process	47	2	0.0282	evm.model.scaffold5.194;gene238
GO:0008152	metabolic_process	3886	27	0.0318	evm.model.scaffold0.1338;evm.model.scaffold14.15;evm.model.scaffold1.422;evm.model.scaffold15.71;evm.model.scaffold17.224;evm.model.scaffold19.495;evm.model.scaffold22.57;evm.model.scaffold22.81;evm.model.scaffold25.226;evm.model.scaffold2.74;evm.model.scaffold275.1;evm.model.scaffold28.145;evm.model.scaffold3.405;evm.model.scaffold36.47;evm.model.scaffold40.33;evm.model.scaffold41.11;evm.model.s…
GO:0030150	protein_import_into_mitochondrial_matrix	7	1	0.0387	evm.model.scaffold28.145
GO:0006468	protein_phosphorylation	245	4	0.0466	evm.model.scaffold22.81;evm.model.scaffold3.405;evm.model.scaffold40.33;evm.model.scaffold9.59

## Sheet: male unique downregulated
GO.ID	Term	Annotated gene number	Significant differentially expressed gene number	PValue	annotated genes
GO:0055085	transmembrane_transport	553	93	2.7e-06	evm.model.scaffold0.1319;evm.model.scaffold0.1844;evm.model.scaffold0.2262;evm.model.scaffold10.464;evm.model.scaffold10.538;evm.model.scaffold10.643;evm.model.scaffold10.691;evm.model.scaffold10.742;evm.model.scaffold10.744;evm.model.scaffold10.746;evm.model.scaffold10.872;evm.model.scaffold10.925;evm.model.scaffold10.926;evm.model.scaffold11.1;evm.model.scaffold11.227;evm.model.scaffold1.1252;e…
GO:1902578	single-organism_localization	1107	154	0.00011	evm.model.scaffold0.1319;evm.model.scaffold0.138.1;evm.model.scaffold0.1707;evm.model.scaffold0.1844;evm.model.scaffold0.2262;evm.model.scaffold0.564;evm.model.scaffold10.461;evm.model.scaffold10.464;evm.model.scaffold10.538;evm.model.scaffold10.643;evm.model.scaffold10.650;evm.model.scaffold10.691;evm.model.scaffold10.742;evm.model.scaffold10.744;evm.model.scaffold10.746;evm.model.scaffold10.872…
GO:0044765	single-organism_transport	1082	151	0.00011	evm.model.scaffold0.1319;evm.model.scaffold0.138.1;evm.model.scaffold0.1707;evm.model.scaffold0.1844;evm.model.scaffold0.2262;evm.model.scaffold0.564;evm.model.scaffold10.461;evm.model.scaffold10.464;evm.model.scaffold10.538;evm.model.scaffold10.643;evm.model.scaffold10.650;evm.model.scaffold10.691;evm.model.scaffold10.742;evm.model.scaffold10.744;evm.model.scaffold10.746;evm.model.scaffold10.872…
GO:0044763	single-organism_cellular_process	2443	300	0.00051	evm.model.scaffold0.1319;evm.model.scaffold0.1352;evm.model.scaffold0.1361;evm.model.scaffold0.1412;evm.model.scaffold0.1610;evm.model.scaffold0.1844;evm.model.scaffold0.2262;evm.model.scaffold0.354;evm.model.scaffold0.46;evm.model.scaffold0.554;evm.model.scaffold0.564;evm.model.scaffold0.683;evm.model.scaffold0.77;evm.model.scaffold10.464;evm.model.scaffold10.531;evm.model.scaffold10.538;evm.mod…
GO:0006835	dicarboxylic_acid_transport	29	10	0.00055	evm.model.scaffold0.564;evm.model.scaffold11.1;evm.model.scaffold13.196;evm.model.scaffold14.393;evm.model.scaffold1.501;evm.model.scaffold24.257;evm.model.scaffold5.217;evm.model.scaffold8.694;gene322;Novel00997
GO:0051179	localization	1421	183	0.00149	evm.model.scaffold0.1319;evm.model.scaffold0.138.1;evm.model.scaffold0.1707;evm.model.scaffold0.1844;evm.model.scaffold0.2262;evm.model.scaffold0.564;evm.model.scaffold0.573;evm.model.scaffold0.61;evm.model.scaffold0.62;evm.model.scaffold10.461;evm.model.scaffold10.464;evm.model.scaffold10.531;evm.model.scaffold10.538;evm.model.scaffold10.643;evm.model.scaffold10.650;evm.model.scaffold10.691;evm.…
GO:0051234	establishment_of_localization	1380	178	0.00166	evm.model.scaffold0.1319;evm.model.scaffold0.138.1;evm.model.scaffold0.1707;evm.model.scaffold0.1844;evm.model.scaffold0.2262;evm.model.scaffold0.564;evm.model.scaffold0.573;evm.model.scaffold0.61;evm.model.scaffold0.62;evm.model.scaffold10.461;evm.model.scaffold10.464;evm.model.scaffold10.531;evm.model.scaffold10.538;evm.model.scaffold10.643;evm.model.scaffold10.650;evm.model.scaffold10.691;evm.…
GO:0015740	C4-dicarboxylate_transport	23	8	0.00186	evm.model.scaffold0.564;evm.model.scaffold11.1;evm.model.scaffold14.393;evm.model.scaffold1.501;evm.model.scaffold24.257;evm.model.scaffold8.694;gene322;Novel00997
GO:0006810	transport	1369	176	0.00209	evm.model.scaffold0.1319;evm.model.scaffold0.138.1;evm.model.scaffold0.1707;evm.model.scaffold0.1844;evm.model.scaffold0.2262;evm.model.scaffold0.564;evm.model.scaffold0.573;evm.model.scaffold0.61;evm.model.scaffold0.62;evm.model.scaffold10.461;evm.model.scaffold10.464;evm.model.scaffold10.531;evm.model.scaffold10.538;evm.model.scaffold10.643;evm.model.scaffold10.650;evm.model.scaffold10.691;evm.…
GO:0015849	organic_acid_transport	63	15	0.00212	evm.model.scaffold0.564;evm.model.scaffold10.691;evm.model.scaffold11.1;evm.model.scaffold13.196;evm.model.scaffold14.393;evm.model.scaffold1.501;evm.model.scaffold15.177;evm.model.scaffold24.257;evm.model.scaffold5.217;evm.model.scaffold8.215;evm.model.scaffold8.225;evm.model.scaffold8.694;gene322;Novel00732;Novel00997
GO:0046942	carboxylic_acid_transport	63	15	0.00212	evm.model.scaffold0.564;evm.model.scaffold10.691;evm.model.scaffold11.1;evm.model.scaffold13.196;evm.model.scaffold14.393;evm.model.scaffold1.501;evm.model.scaffold15.177;evm.model.scaffold24.257;evm.model.scaffold5.217;evm.model.scaffold8.215;evm.model.scaffold8.225;evm.model.scaffold8.694;gene322;Novel00732;Novel00997
GO:0015711	organic_anion_transport	64	15	0.0025	evm.model.scaffold0.564;evm.model.scaffold10.691;evm.model.scaffold11.1;evm.model.scaffold13.196;evm.model.scaffold14.393;evm.model.scaffold1.501;evm.model.scaffold15.177;evm.model.scaffold24.257;evm.model.scaffold5.217;evm.model.scaffold8.215;evm.model.scaffold8.225;evm.model.scaffold8.694;gene322;Novel00732;Novel00997
GO:0044242	cellular_lipid_catabolic_process	7	4	0.00349	evm.model.scaffold2.248;evm.model.scaffold2.249;evm.model.scaffold27.75;evm.model.scaffold7.158
GO:0072329	monocarboxylic_acid_catabolic_process	7	4	0.00349	evm.model.scaffold2.248;evm.model.scaffold2.249;evm.model.scaffold27.75;evm.model.scaffold4.578
GO:0044699	single-organism_process	3231	377	0.00376	evm.model.scaffold0.1319;evm.model.scaffold0.1352;evm.model.scaffold0.1361;evm.model.scaffold0.138.1;evm.model.scaffold0.1412;evm.model.scaffold0.1610;evm.model.scaffold0.1707;evm.model.scaffold0.1844;evm.model.scaffold0.2262;evm.model.scaffold0.354;evm.model.scaffold0.46;evm.model.scaffold0.554;evm.model.scaffold0.564;evm.model.scaffold0.683;evm.model.scaffold0.77;evm.model.scaffold0.780;evm.mod…
GO:0006811	ion_transport	620	86	0.00519	evm.model.scaffold0.564;evm.model.scaffold10.538;evm.model.scaffold10.643;evm.model.scaffold10.691;evm.model.scaffold11.1;evm.model.scaffold12.435;evm.model.scaffold13.196;evm.model.scaffold1.330;evm.model.scaffold14.271;evm.model.scaffold14.393;evm.model.scaffold1.501;evm.model.scaffold15.177;evm.model.scaffold15.429;evm.model.scaffold16.277;evm.model.scaffold16.280;evm.model.scaffold17.146;evm.…
GO:0072350	tricarboxylic_acid_metabolic_process	8	4	0.00639	evm.model.scaffold33.114;evm.model.scaffold7.173;evm.model.scaffold8.195;evm.model.scaffold8.199
GO:0015988	energy_coupled_proton_transmembrane_transport,_against_electrochemical_gradient	58	13	0.0071	evm.model.scaffold12.435;evm.model.scaffold15.429;evm.model.scaffold2.146;evm.model.scaffold23.252;evm.model.scaffold2.544;evm.model.scaffold27.107;evm.model.scaffold27.110;evm.model.scaffold7.150;evm.model.scaffold7.85;evm.model.scaffold9.128;gene202;gene207;gene212
GO:0015991	ATP_hydrolysis_coupled_proton_transport	58	13	0.0071	evm.model.scaffold12.435;evm.model.scaffold15.429;evm.model.scaffold2.146;evm.model.scaffold23.252;evm.model.scaffold2.544;evm.model.scaffold27.107;evm.model.scaffold27.110;evm.model.scaffold7.150;evm.model.scaffold7.85;evm.model.scaffold9.128;gene202;gene207;gene212
GO:0055114	oxidation-reduction_process	536	75	0.00725	evm.model.scaffold0.1352;evm.model.scaffold0.138.1;evm.model.scaffold0.354;evm.model.scaffold0.77;evm.model.scaffold0.948;evm.model.scaffold10.615;evm.model.scaffold11.138;evm.model.scaffold11.22.1;evm.model.scaffold1.128;evm.model.scaffold11.489;evm.model.scaffold11.537;evm.model.scaffold11.7;evm.model.scaffold11.74;evm.model.scaffold12.136;evm.model.scaffold12.436;evm.model.scaffold12.437;evm.m…
GO:0007154	cell_communication	732	98	0.0082	evm.model.scaffold0.1361;evm.model.scaffold0.1412;evm.model.scaffold0.1610;evm.model.scaffold0.46;evm.model.scaffold0.554;evm.model.scaffold0.683;evm.model.scaffold10.650;evm.model.scaffold10.695;evm.model.scaffold10.736;evm.model.scaffold10.815;evm.model.scaffold11.1;evm.model.scaffold1.1252;evm.model.scaffold11.430;evm.model.scaffold11.476;evm.model.scaffold12.100;evm.model.scaffold12.164;evm.m…
GO:0007010	cytoskeleton_organization	180	30	0.00863	evm.model.scaffold1.1132;evm.model.scaffold11.145;evm.model.scaffold11.396;evm.model.scaffold14.199;evm.model.scaffold17.435;evm.model.scaffold20.47;evm.model.scaffold2.1149;evm.model.scaffold23.289;evm.model.scaffold2.415;evm.model.scaffold24.248;evm.model.scaffold24.257;evm.model.scaffold25.254;evm.model.scaffold2.600;evm.model.scaffold26.145;evm.model.scaffold26.176;evm.model.scaffold29.158;ev…
GO:0006099	tricarboxylic_acid_cycle	5	3	0.01033	evm.model.scaffold7.173;evm.model.scaffold8.195;evm.model.scaffold8.199
GO:0006101	citrate_metabolic_process	5	3	0.01033	evm.model.scaffold7.173;evm.model.scaffold8.195;evm.model.scaffold8.199
GO:0051056	regulation_of_small_GTPase_mediated_signal_transduction	42	10	0.01129	evm.model.scaffold0.46;evm.model.scaffold12.372;evm.model.scaffold16.123;evm.model.scaffold21.24;evm.model.scaffold2.228_evm.model.scaffold2.229;evm.model.scaffold24.3.2;evm.model.scaffold2.670;evm.model.scaffold27.10;evm.model.scaffold2.75;evm.model.scaffold42.258
GO:0009620	response_to_fungus	2	2	0.01143	evm.model.scaffold0.178;evm.model.scaffold31.239
GO:0050832	defense_response_to_fungus	2	2	0.01143	evm.model.scaffold0.178;evm.model.scaffold31.239
GO:0034599	cellular_response_to_oxidative_stress	19	6	0.01173	evm.model.scaffold1.1252;evm.model.scaffold2.1149;evm.model.scaffold24.257;evm.model.scaffold25.254;evm.model.scaffold4.588;gene322
GO:0023052	signaling	716	95	0.0118	evm.model.scaffold0.1361;evm.model.scaffold0.1412;evm.model.scaffold0.1610;evm.model.scaffold0.46;evm.model.scaffold0.554;evm.model.scaffold0.683;evm.model.scaffold10.650;evm.model.scaffold10.695;evm.model.scaffold10.736;evm.model.scaffold10.815;evm.model.scaffold11.1;evm.model.scaffold1.1252;evm.model.scaffold11.430;evm.model.scaffold11.476;evm.model.scaffold12.100;evm.model.scaffold12.164;evm.m…
GO:0007165	signal_transduction	699	93	0.01182	evm.model.scaffold0.1361;evm.model.scaffold0.1412;evm.model.scaffold0.1610;evm.model.scaffold0.46;evm.model.scaffold0.554;evm.model.scaffold0.683;evm.model.scaffold10.650;evm.model.scaffold10.695;evm.model.scaffold10.736;evm.model.scaffold10.815;evm.model.scaffold11.1;evm.model.scaffold1.1252;evm.model.scaffold11.430;evm.model.scaffold11.476;evm.model.scaffold12.100;evm.model.scaffold12.164;evm.m…
GO:0006091	generation_of_precursor_metabolites_and_energy	69	14	0.01304	evm.model.scaffold0.1352;evm.model.scaffold0.354;evm.model.scaffold0.77;evm.model.scaffold11.7;evm.model.scaffold14.46;evm.model.scaffold17.156;evm.model.scaffold5.130;evm.model.scaffold7.159;evm.model.scaffold7.173;evm.model.scaffold8.195;evm.model.scaffold8.199;evm.model.scaffold8.37;evm.model.scaffold9.211;evm.model.scaffold9.589
GO:0044712	single-organism_catabolic_process	76	15	0.01334	evm.model.scaffold14.311;evm.model.scaffold17.131;evm.model.scaffold2.1149;evm.model.scaffold2.248;evm.model.scaffold2.249;evm.model.scaffold27.67;evm.model.scaffold27.75;evm.model.scaffold4.317;evm.model.scaffold4.578;evm.model.scaffold4.919;evm.model.scaffold7.158;evm.model.scaffold7.85;evm.model.scaffold8.37;evm.model.scaffold9.211;gene256
GO:0065007	biological_regulation	1735	210	0.01375	evm.model.scaffold0.1028;evm.model.scaffold0.1361;evm.model.scaffold0.1412;evm.model.scaffold0.1435;evm.model.scaffold0.1445;evm.model.scaffold0.1610;evm.model.scaffold0.178;evm.model.scaffold0.46;evm.model.scaffold0.554;evm.model.scaffold0.564;evm.model.scaffold0.683;evm.model.scaffold0.780;evm.model.scaffold10.465;evm.model.scaffold10.509;evm.model.scaffold10.531;evm.model.scaffold10.650;evm.mo…
GO:0044700	single_organism_signaling	712	94	0.01397	evm.model.scaffold0.1361;evm.model.scaffold0.1412;evm.model.scaffold0.1610;evm.model.scaffold0.46;evm.model.scaffold0.554;evm.model.scaffold0.683;evm.model.scaffold10.650;evm.model.scaffold10.695;evm.model.scaffold10.736;evm.model.scaffold10.815;evm.model.scaffold11.1;evm.model.scaffold1.1252;evm.model.scaffold11.430;evm.model.scaffold11.476;evm.model.scaffold12.100;evm.model.scaffold12.164;evm.m…
GO:0006820	anion_transport	112	20	0.0143	evm.model.scaffold0.564;evm.model.scaffold10.691;evm.model.scaffold11.1;evm.model.scaffold13.196;evm.model.scaffold14.271;evm.model.scaffold14.393;evm.model.scaffold1.501;evm.model.scaffold15.177;evm.model.scaffold18.391;evm.model.scaffold23.69;evm.model.scaffold24.257;evm.model.scaffold5.217;evm.model.scaffold8.215;evm.model.scaffold8.225;evm.model.scaffold8.694;evm.model.scaffold9.128;gene322;N…
GO:0006171	cAMP_biosynthetic_process	6	3	0.01903	evm.model.scaffold1.876;evm.model.scaffold9.118;gene269
GO:0006635	fatty_acid_beta-oxidation	6	3	0.01903	evm.model.scaffold2.248;evm.model.scaffold2.249;evm.model.scaffold27.75
GO:0009060	aerobic_respiration	6	3	0.01903	evm.model.scaffold7.173;evm.model.scaffold8.195;evm.model.scaffold8.199
GO:0009062	fatty_acid_catabolic_process	6	3	0.01903	evm.model.scaffold2.248;evm.model.scaffold2.249;evm.model.scaffold27.75
GO:0019395	fatty_acid_oxidation	6	3	0.01903	evm.model.scaffold2.248;evm.model.scaffold2.249;evm.model.scaffold27.75
GO:0034440	lipid_oxidation	6	3	0.01903	evm.model.scaffold2.248;evm.model.scaffold2.249;evm.model.scaffold27.75
GO:0046058	cAMP_metabolic_process	6	3	0.01903	evm.model.scaffold1.876;evm.model.scaffold9.118;gene269
GO:0044282	small_molecule_catabolic_process	16	5	0.02211	evm.model.scaffold2.248;evm.model.scaffold2.249;evm.model.scaffold27.75;evm.model.scaffold4.578;evm.model.scaffold4.919
GO:0005975	carbohydrate_metabolic_process	234	35	0.02419	evm.model.scaffold0.76;evm.model.scaffold0.77;evm.model.scaffold10.643;evm.model.scaffold11.138;evm.model.scaffold11.538;evm.model.scaffold11.539;evm.model.scaffold14.426;evm.model.scaffold14.427;evm.model.scaffold17.535;evm.model.scaffold1.775;evm.model.scaffold18.113;evm.model.scaffold19.155;evm.model.scaffold19.368;evm.model.scaffold19.481;evm.model.scaffold20.109;evm.model.scaffold20.217;evm.…
GO:0006606	protein_import_into_nucleus	22	6	0.02445	evm.model.scaffold12.435;evm.model.scaffold18.318;evm.model.scaffold24.248;evm.model.scaffold27.110;evm.model.scaffold36.115;evm.model.scaffold45.5
GO:0034504	protein_localization_to_nucleus	22	6	0.02445	evm.model.scaffold12.435;evm.model.scaffold18.318;evm.model.scaffold24.248;evm.model.scaffold27.110;evm.model.scaffold36.115;evm.model.scaffold45.5
GO:0044744	protein_targeting_to_nucleus	22	6	0.02445	evm.model.scaffold12.435;evm.model.scaffold18.318;evm.model.scaffold24.248;evm.model.scaffold27.110;evm.model.scaffold36.115;evm.model.scaffold45.5
GO:0051170	nuclear_import	22	6	0.02445	evm.model.scaffold12.435;evm.model.scaffold18.318;evm.model.scaffold24.248;evm.model.scaffold27.110;evm.model.scaffold36.115;evm.model.scaffold45.5
GO:1902593	single-organism_nuclear_import	22	6	0.02445	evm.model.scaffold12.435;evm.model.scaffold18.318;evm.model.scaffold24.248;evm.model.scaffold27.110;evm.model.scaffold36.115;evm.model.scaffold45.5
GO:0050794	regulation_of_cellular_process	1605	193	0.02478	evm.model.scaffold0.1028;evm.model.scaffold0.1361;evm.model.scaffold0.1412;evm.model.scaffold0.1610;evm.model.scaffold0.178;evm.model.scaffold0.46;evm.model.scaffold0.554;evm.model.scaffold0.564;evm.model.scaffold0.683;evm.model.scaffold0.780;evm.model.scaffold10.465;evm.model.scaffold10.509;evm.model.scaffold10.531;evm.model.scaffold10.650;evm.model.scaffold10.695;evm.model.scaffold10.736;evm.mo…
GO:0006979	response_to_oxidative_stress	28	7	0.02479	evm.model.scaffold1.1252;evm.model.scaffold2.1149;evm.model.scaffold24.257;evm.model.scaffold24.341;evm.model.scaffold25.254;evm.model.scaffold4.588;gene322
GO:1902600	hydrogen_ion_transmembrane_transport	97	17	0.02699	evm.model.scaffold10.691;evm.model.scaffold12.435;evm.model.scaffold15.429;evm.model.scaffold1.719;evm.model.scaffold17.589;evm.model.scaffold2.146;evm.model.scaffold23.252;evm.model.scaffold2.544;evm.model.scaffold27.107;evm.model.scaffold27.110;evm.model.scaffold7.150;evm.model.scaffold7.85;evm.model.scaffold9.128;gene190;gene202;gene207;gene212
GO:0050789	regulation_of_biological_process	1663	199	0.02712	evm.model.scaffold0.1028;evm.model.scaffold0.1361;evm.model.scaffold0.1412;evm.model.scaffold0.1435;evm.model.scaffold0.1610;evm.model.scaffold0.178;evm.model.scaffold0.46;evm.model.scaffold0.554;evm.model.scaffold0.564;evm.model.scaffold0.683;evm.model.scaffold0.780;evm.model.scaffold10.465;evm.model.scaffold10.509;evm.model.scaffold10.531;evm.model.scaffold10.650;evm.model.scaffold10.695;evm.mo…
GO:0016052	carbohydrate_catabolic_process	17	5	0.02864	evm.model.scaffold20.109;evm.model.scaffold4.578;evm.model.scaffold4.919;evm.model.scaffold8.37;evm.model.scaffold9.211
GO:1902531	regulation_of_intracellular_signal_transduction	55	11	0.02887	evm.model.scaffold0.46;evm.model.scaffold12.372;evm.model.scaffold14.315;evm.model.scaffold16.123;evm.model.scaffold21.24;evm.model.scaffold2.228_evm.model.scaffold2.229;evm.model.scaffold24.3.2;evm.model.scaffold2.670;evm.model.scaffold27.10;evm.model.scaffold2.75;evm.model.scaffold42.258
GO:0009401	phosphoenolpyruvate-dependent_sugar_phosphotransferase_system	29	7	0.02976	evm.model.scaffold11.552;evm.model.scaffold15.429;evm.model.scaffold2.228_evm.model.scaffold2.229;evm.model.scaffold23.69;evm.model.scaffold24.257;gene322;Novel01801
GO:0043044	ATP-dependent_chromatin_remodeling	7	3	0.03069	evm.model.scaffold0.46;evm.model.scaffold44.37;Novel00713
GO:0009628	response_to_abiotic_stimulus	12	4	0.03189	evm.model.scaffold11.179;evm.model.scaffold23.249;evm.model.scaffold35.42;evm.model.scaffold41.4
GO:0044724	single-organism_carbohydrate_catabolic_process	12	4	0.03189	evm.model.scaffold4.578;evm.model.scaffold4.919;evm.model.scaffold8.37;evm.model.scaffold9.211
GO:0072348	sulfur_compound_transport	12	4	0.03189	evm.model.scaffold10.691;evm.model.scaffold14.271;evm.model.scaffold18.391;Novel01634
GO:0010646	regulation_of_cell_communication	85	15	0.03441	evm.model.scaffold0.46;evm.model.scaffold12.372;evm.model.scaffold14.315;evm.model.scaffold16.123;evm.model.scaffold16.280;evm.model.scaffold21.24;evm.model.scaffold2.228_evm.model.scaffold2.229;evm.model.scaffold23.16;evm.model.scaffold24.3.2;evm.model.scaffold26.176;evm.model.scaffold2.670;evm.model.scaffold27.10;evm.model.scaffold2.75;evm.model.scaffold42.258;evm.model.scaffold7.368
GO:0030030	cell_projection_organization	43	9	0.03521	evm.model.scaffold10.531;evm.model.scaffold11.552;evm.model.scaffold12.372;evm.model.scaffold21.214_evm.model.scaffold21.215;evm.model.scaffold26.255;evm.model.scaffold2.729;evm.model.scaffold27.302;evm.model.scaffold46.41;Novel00119
GO:0070887	cellular_response_to_chemical_stimulus	43	9	0.03521	evm.model.scaffold1.1252;evm.model.scaffold12.164;evm.model.scaffold17.131;evm.model.scaffold2.1149;evm.model.scaffold24.257;evm.model.scaffold25.254;evm.model.scaffold4.588;evm.model.scaffold7.482;gene322
GO:0009966	regulation_of_signal_transduction	78	14	0.03532	evm.model.scaffold0.46;evm.model.scaffold12.372;evm.model.scaffold14.315;evm.model.scaffold16.123;evm.model.scaffold21.24;evm.model.scaffold2.228_evm.model.scaffold2.229;evm.model.scaffold23.16;evm.model.scaffold24.3.2;evm.model.scaffold26.176;evm.model.scaffold2.670;evm.model.scaffold27.10;evm.model.scaffold2.75;evm.model.scaffold42.258;evm.model.scaffold7.368
GO:0030029	actin_filament-based_process	30	7	0.03537	evm.model.scaffold1.1132;evm.model.scaffold11.396;evm.model.scaffold24.248;evm.model.scaffold24.257;evm.model.scaffold32.186;evm.model.scaffold3.687;evm.model.scaffold8.694
GO:0030031	cell_projection_assembly	30	7	0.03537	evm.model.scaffold10.531;evm.model.scaffold11.552;evm.model.scaffold12.372;evm.model.scaffold26.255;evm.model.scaffold2.729;evm.model.scaffold46.41;Novel00119
GO:0030036	actin_cytoskeleton_organization	30	7	0.03537	evm.model.scaffold1.1132;evm.model.scaffold11.396;evm.model.scaffold24.248;evm.model.scaffold24.257;evm.model.scaffold32.186;evm.model.scaffold3.687;evm.model.scaffold8.694
GO:0015743	malate_transport	18	5	0.03626	evm.model.scaffold11.1;evm.model.scaffold14.393;evm.model.scaffold1.501;evm.model.scaffold24.257;evm.model.scaffold8.694
GO:0006402	mRNA_catabolic_process	24	6	0.03673	evm.model.scaffold10.531;evm.model.scaffold11.396;evm.model.scaffold17.148;evm.model.scaffold19.96;evm.model.scaffold29.64;evm.model.scaffold3.826
GO:0023051	regulation_of_signaling	86	15	0.03774	evm.model.scaffold0.46;evm.model.scaffold12.372;evm.model.scaffold14.315;evm.model.scaffold16.123;evm.model.scaffold16.280;evm.model.scaffold21.24;evm.model.scaffold2.228_evm.model.scaffold2.229;evm.model.scaffold23.16;evm.model.scaffold24.3.2;evm.model.scaffold26.176;evm.model.scaffold2.670;evm.model.scaffold27.10;evm.model.scaffold2.75;evm.model.scaffold42.258;evm.model.scaffold7.368
GO:0006818	hydrogen_transport	101	17	0.03826	evm.model.scaffold10.691;evm.model.scaffold12.435;evm.model.scaffold15.429;evm.model.scaffold1.719;evm.model.scaffold17.589;evm.model.scaffold2.146;evm.model.scaffold23.252;evm.model.scaffold2.544;evm.model.scaffold27.107;evm.model.scaffold27.110;evm.model.scaffold7.150;evm.model.scaffold7.85;evm.model.scaffold9.128;gene190;gene202;gene207;gene212
GO:0015992	proton_transport	101	17	0.03826	evm.model.scaffold10.691;evm.model.scaffold12.435;evm.model.scaffold15.429;evm.model.scaffold1.719;evm.model.scaffold17.589;evm.model.scaffold2.146;evm.model.scaffold23.252;evm.model.scaffold2.544;evm.model.scaffold27.107;evm.model.scaffold27.110;evm.model.scaffold7.150;evm.model.scaffold7.85;evm.model.scaffold9.128;gene190;gene202;gene207;gene212
GO:0006468	protein_phosphorylation	245	35	0.04402	evm.model.scaffold0.12;evm.model.scaffold0.1980;evm.model.scaffold0.780;evm.model.scaffold0.93;evm.model.scaffold11.144;evm.model.scaffold11.145;evm.model.scaffold12.58;evm.model.scaffold15.429;evm.model.scaffold15.471;evm.model.scaffold17.341;evm.model.scaffold19.191;evm.model.scaffold19.432;evm.model.scaffold1.966;evm.model.scaffold19.93;evm.model.scaffold22.43;evm.model.scaffold23.16;evm.model…
GO:0006401	RNA_catabolic_process	25	6	0.04411	evm.model.scaffold10.531;evm.model.scaffold11.396;evm.model.scaffold17.148;evm.model.scaffold19.96;evm.model.scaffold29.64;evm.model.scaffold3.826
GO:0009297	pilus_assembly	25	6	0.04411	evm.model.scaffold11.552;evm.model.scaffold12.372;evm.model.scaffold26.255;evm.model.scaffold2.729;evm.model.scaffold46.41;Novel00119
GO:0043711	pilus_organization	25	6	0.04411	evm.model.scaffold11.552;evm.model.scaffold12.372;evm.model.scaffold26.255;evm.model.scaffold2.729;evm.model.scaffold46.41;Novel00119
GO:0007167	enzyme_linked_receptor_protein_signaling_pathway	8	3	0.04527	evm.model.scaffold12.58;evm.model.scaffold19.191;gene46
GO:0007169	transmembrane_receptor_protein_tyrosine_kinase_signaling_pathway	8	3	0.04527	evm.model.scaffold12.58;evm.model.scaffold19.191;gene46
GO:0016310	phosphorylation	288	40	0.04832	evm.model.scaffold0.12;evm.model.scaffold0.1980;evm.model.scaffold0.780;evm.model.scaffold0.93;evm.model.scaffold11.144;evm.model.scaffold11.145;evm.model.scaffold12.58;evm.model.scaffold14.46;evm.model.scaffold15.429;evm.model.scaffold15.471;evm.model.scaffold17.341;evm.model.scaffold19.191;evm.model.scaffold19.432;evm.model.scaffold1.966;evm.model.scaffold19.93;evm.model.scaffold22.43;evm.model…
GO:0016567	protein_ubiquitination	32	7	0.04857	evm.model.scaffold0.38;evm.model.scaffold20.627;evm.model.scaffold27.67;evm.model.scaffold3.229;evm.model.scaffold7.79;evm.model.scaffold7.85;evm.model.scaffold9.564

## Sheet: shared upregulated
GO.ID	Term	Annotated gene number	Significant differentially expressed gene number	PValue	annotated genes
GO:0033108	mitochondrial_respiratory_chain_complex_assembly	5	2	0.0008	evm.model.scaffold7.149;Novel01591
GO:0006814	sodium_ion_transport	82	4	0.0064	Novel00285;Novel00423;Novel01252;Novel02234
GO:0010257	NADH_dehydrogenase_complex_assembly	1	1	0.0091	evm.model.scaffold7.149
GO:0032981	mitochondrial_respiratory_chain_complex_I_assembly	1	1	0.0091	evm.model.scaffold7.149
GO:0035725	sodium_ion_transmembrane_transport	49	3	0.0098	Novel00285;Novel00423;Novel02234
GO:0030001	metal_ion_transport	288	7	0.0148	evm.model.scaffold26.253;Novel00285;Novel00423;Novel01230;Novel01252;Novel02068;Novel02234
GO:0006091	generation_of_precursor_metabolites_and_energy	69	3	0.0246	gene177;gene193;gene326
GO:0045017	glycerolipid_biosynthetic_process	27	2	0.0248	Novel00988;Novel01090
GO:0016973	poly(A)+_mRNA_export_from_nucleus	3	1	0.0271	evm.model.scaffold44.36
GO:0042811	pheromone_biosynthetic_process	3	1	0.0271	Novel02068
GO:0006276	plasmid_maintenance	4	1	0.036	Novel00908
GO:0008535	respiratory_chain_complex_IV_assembly	4	1	0.036	Novel01591
GO:0032465	regulation_of_cytokinesis	4	1	0.036	Novel00103
GO:0032775	DNA_methylation_on_adenine	4	1	0.036	Novel00653
GO:0022900	electron_transport_chain	35	2	0.0401	gene177;gene193
GO:0006855	drug_transmembrane_transport	5	1	0.0448	evm.model.scaffold15.118
GO:0045333	cellular_respiration	40	2	0.0511	gene193;gene326

## Sheet: female unique upregulated
GO.ID	Term	Annotated gene number	Significant differentially expressed gene number	PValue	annotated genes
GO:0006309	apoptotic_DNA_fragmentation	2	1	0.014	Novel01095
GO:0007130	synaptonemal_complex_assembly	2	1	0.014	evm.model.scaffold0.1018
GO:0009098	leucine_biosynthetic_process	2	1	0.014	Novel00918
GO:0010109	regulation_of_photosynthesis	2	1	0.014	Novel00383
GO:0070192	chromosome_organization_involved_in_meiosis	2	1	0.014	evm.model.scaffold0.1018
GO:0007007	inner_mitochondrial_membrane_organization	3	1	0.021	evm.model.scaffold10.782
GO:0042407	cristae_formation	3	1	0.021	evm.model.scaffold10.782
GO:0045132	meiotic_chromosome_segregation	3	1	0.021	evm.model.scaffold0.1018
GO:0019953	sexual_reproduction	34	2	0.024	evm.model.scaffold0.1018;Novel01727
GO:0007186	G-protein_coupled_receptor_signaling_pathway	169	4	0.032	evm.model.scaffold0.639;evm.model.scaffold10.779;evm.model.scaffold36.1;evm.model.scaffold6.517
GO:0006821	chloride_transport	6	1	0.042	Novel00645
GO:0009082	branched-chain_amino_acid_biosynthetic_process	6	1	0.042	Novel00918
GO:0015979	photosynthesis	48	2	0.046	Novel00383;Novel01988
GO:0007339	binding_of_sperm_to_zona_pellucida	8	1	0.056	Novel01727

## Sheet: male unique upregulated
GO.ID	Term	Annotated gene number	Significant differentially expressed gene number	PValue	annotated genes
GO:0034637	cellular_carbohydrate_biosynthetic_process	24	8	0.00018	evm.model.scaffold0.1340;evm.model.scaffold15.234;evm.model.scaffold17.305;evm.model.scaffold26.336;evm.model.scaffold26.49;Novel00189;Novel00293;Novel00343
GO:1902533	positive_regulation_of_intracellular_signal_transduction	9	4	0.00251	evm.model.scaffold16.198;evm.model.scaffold21.236;Novel00254;Novel00731
GO:0098655	cation_transmembrane_transport	183	24	0.00286	evm.model.scaffold1.724;evm.model.scaffold2.169;evm.model.scaffold3.173;evm.model.scaffold5.106;evm.model.scaffold9.563;Novel00070;Novel00207;Novel00254;Novel00255;Novel00326;Novel00343;Novel00385;Novel00414;Novel00501;Novel00809;Novel00841;Novel00904;Novel01089;Novel01129;Novel01148;Novel01171;Novel01692;Novel01820;Novel02117
GO:0034220	ion_transmembrane_transport	206	26	0.00333	evm.model.scaffold1.724;evm.model.scaffold2.169;evm.model.scaffold2.597;evm.model.scaffold3.173;evm.model.scaffold5.106;evm.model.scaffold7.633;evm.model.scaffold9.563;Novel00070;Novel00207;Novel00254;Novel00255;Novel00326;Novel00343;Novel00385;Novel00414;Novel00501;Novel00809;Novel00841;Novel00904;Novel01089;Novel01129;Novel01148;Novel01171;Novel01692;Novel01820;Novel02117
GO:0048872	homeostasis_of_number_of_cells	10	4	0.00394	Novel00059;Novel00207;Novel00343;Novel01701
GO:0000271	polysaccharide_biosynthetic_process	23	6	0.00476	evm.model.scaffold15.234;evm.model.scaffold26.336;evm.model.scaffold26.49;evm.model.scaffold30.8;Novel00293;Novel00343
GO:0006012	galactose_metabolic_process	2	2	0.00519	evm.model.scaffold4.327;Novel01687
GO:0006814	sodium_ion_transport	82	13	0.00538	evm.model.scaffold22.184;evm.model.scaffold38.158;evm.model.scaffold7.379;Novel00070;Novel00207;Novel00254;Novel00255;Novel00326;Novel00501;Novel00841;Novel01089;Novel01991;Novel02117
GO:0051274	beta-glucan_biosynthetic_process	11	4	0.00584	evm.model.scaffold26.336;evm.model.scaffold26.49;Novel00293;Novel00343
GO:0009405	pathogenesis	103	15	0.00655	evm.model.scaffold1.130;evm.model.scaffold18.397;evm.model.scaffold25.292;evm.model.scaffold3.530;evm.model.scaffold5.487;evm.model.scaffold9.214;Novel00059;Novel00207;Novel00255;Novel00739;Novel01004;Novel01212;Novel01346;Novel01378;Novel01701
GO:0033692	cellular_polysaccharide_biosynthetic_process	18	5	0.00742	evm.model.scaffold15.234;evm.model.scaffold26.336;evm.model.scaffold26.49;Novel00293;Novel00343
GO:0009250	glucan_biosynthetic_process	12	4	0.00827	evm.model.scaffold26.336;evm.model.scaffold26.49;Novel00293;Novel00343
GO:0000165	MAPK_cascade	3	2	0.01481	evm.model.scaffold16.198;Novel00731
GO:0006021	inositol_biosynthetic_process	3	2	0.01481	evm.model.scaffold0.1340;evm.model.scaffold17.305
GO:0007631	feeding_behavior	3	2	0.01481	Novel00731;Novel01169
GO:0023014	signal_transduction_by_protein_phosphorylation	3	2	0.01481	evm.model.scaffold16.198;Novel00731
GO:0042255	ribosome_assembly	3	2	0.01481	evm.model.scaffold20.116;Novel00571
GO:0015074	DNA_integration	14	4	0.01491	evm.model.scaffold32.24;gene110;Novel01035;Novel01409
GO:0022618	ribonucleoprotein_complex_assembly	8	3	0.01585	evm.model.scaffold10.120;evm.model.scaffold20.116;Novel00571
GO:0044710	single-organism_metabolic_process	1377	117	0.02092	evm.model.scaffold0.1030;evm.model.scaffold0.1340;evm.model.scaffold0.1362;evm.model.scaffold0.1543.1;evm.model.scaffold0.1544;evm.model.scaffold0.2077;evm.model.scaffold0.856;evm.model.scaffold11.198;evm.model.scaffold1.1261;evm.model.scaffold11.517;evm.model.scaffold1.164;evm.model.scaffold12.120;evm.model.scaffold13.138;evm.model.scaffold13.162;evm.model.scaffold13.175;evm.model.scaffold13.215…
GO:0015986	ATP_synthesis_coupled_proton_transport	40	7	0.0225	evm.model.scaffold5.106;evm.model.scaffold9.563;Novel00809;Novel00904;Novel01171;Novel01692;Novel01820
GO:0045333	cellular_respiration	40	7	0.0225	evm.model.scaffold11.517;evm.model.scaffold1.724;evm.model.scaffold3.606;evm.model.scaffold3.729;evm.model.scaffold5.390;gene218;Novel00746
GO:0051240	positive_regulation_of_multicellular_organismal_process	9	3	0.02252	evm.model.scaffold24.57;Novel00254;Novel02254
GO:1901617	organic_hydroxy_compound_biosynthetic_process	9	3	0.02252	evm.model.scaffold0.1340;evm.model.scaffold17.305;evm.model.scaffold27.36
GO:0006825	copper_ion_transport	16	4	0.02417	evm.model.scaffold1.724;gene214;Novel00414;Novel01148
GO:0006839	mitochondrial_transport	16	4	0.02417	evm.model.scaffold17.257;evm.model.scaffold23.52;Novel00500;Novel01346
GO:0006812	cation_transport	420	41	0.02607	evm.model.scaffold1.724;evm.model.scaffold17.256;evm.model.scaffold21.403;evm.model.scaffold2.169;evm.model.scaffold22.184;evm.model.scaffold26.336;evm.model.scaffold30.8;evm.model.scaffold3.173;evm.model.scaffold36.36;evm.model.scaffold38.158;evm.model.scaffold39.34;evm.model.scaffold3.950;evm.model.scaffold47.49;evm.model.scaffold5.106;evm.model.scaffold7.379;evm.model.scaffold9.563;gene214;Nov…
GO:0001934	positive_regulation_of_protein_phosphorylation	4	2	0.02822	evm.model.scaffold16.198;Novel00731
GO:0006098	pentose-phosphate_shunt	4	2	0.02822	evm.model.scaffold13.162;gene227
GO:0006260	DNA_replication	234	25	0.02937	evm.model.scaffold0.1370;evm.model.scaffold0.885;evm.model.scaffold11.198;evm.model.scaffold14.10;evm.model.scaffold14.143.1;evm.model.scaffold14.286;evm.model.scaffold20.162;evm.model.scaffold2.1110;evm.model.scaffold22.172;evm.model.scaffold26.336;evm.model.scaffold30.12;evm.model.scaffold3.252;evm.model.scaffold3.552;evm.model.scaffold36.36;evm.model.scaffold3.729;evm.model.scaffold38.160;evm.…
GO:0010647	positive_regulation_of_cell_communication	17	4	0.02986	evm.model.scaffold16.198;evm.model.scaffold21.236;Novel00254;Novel00731
GO:0006754	ATP_biosynthetic_process	43	7	0.03234	evm.model.scaffold5.106;evm.model.scaffold9.563;Novel00809;Novel00904;Novel01171;Novel01692;Novel01820
GO:0009145	purine_nucleoside_triphosphate_biosynthetic_process	46	7	0.0447	evm.model.scaffold5.106;evm.model.scaffold9.563;Novel00809;Novel00904;Novel01171;Novel01692;Novel01820
GO:0043123	positive_regulation_of_I-kappaB_kinase/NF-kappaB_signaling	5	2	0.04481	evm.model.scaffold21.236;Novel00254
GO:0046165	alcohol_biosynthetic_process	5	2	0.04481	evm.model.scaffold0.1340;evm.model.scaffold17.305
GO:0051094	positive_regulation_of_developmental_process	5	2	0.04481	evm.model.scaffold24.57;Novel00254
GO:0046034	ATP_metabolic_process	77	10	0.04846	evm.model.scaffold3.606;evm.model.scaffold3.729;evm.model.scaffold5.106;evm.model.scaffold9.563;Novel00746;Novel00809;Novel00904;Novel01171;Novel01692;Novel01820

## Sheet: shared DEGs
GO.ID	Term	Annotated gene number	Significant differentially expressed gene number	PValue	annotated genes
GO:0005991	trehalose_metabolic_process	3	2	0.00061	evm.model.scaffold0.1523;evm.model.scaffold38.125
GO:0033108	mitochondrial_respiratory_chain_complex_assembly	5	2	0.00199	evm.model.scaffold7.149;Novel01591
GO:0045017	glycerolipid_biosynthetic_process	27	3	0.00654	evm.model.scaffold16.36;Novel00988;Novel01090
GO:0030001	metal_ion_transport	288	10	0.00785	evm.model.scaffold0.1452;evm.model.scaffold15.466;evm.model.scaffold26.253;evm.model.scaffold32.104;Novel00285;Novel00423;Novel01230;Novel01252;Novel02068;Novel02234
GO:0010257	NADH_dehydrogenase_complex_assembly	1	1	0.01438	evm.model.scaffold7.149
GO:0006813	potassium_ion_transport	68	4	0.01613	evm.model.scaffold0.1452;evm.model.scaffold32.104;Novel01230;Novel01252
GO:0006534	cysteine_metabolic_process	2	1	0.02856	evm.model.scaffold22.28
GO:0019988	charged-tRNA_amino_acid_modification	2	1	0.02856	evm.model.scaffold32.4
GO:0006814	sodium_ion_transport	82	4	0.02982	Novel00285;Novel00423;Novel01252;Novel02234
GO:0016973	poly(A)+_mRNA_export_from_nucleus	3	1	0.04254	evm.model.scaffold44.36
GO:0042446	hormone_biosynthetic_process	3	1	0.04254	Novel02068
GO:0008610	lipid_biosynthetic_process	134	5	0.04305	evm.model.scaffold16.36;evm.model.scaffold17.62;gene220;Novel00988;Novel01090

## Sheet: female unique DEGs
GO.ID	Term	Annotated gene number	Significant differentially expressed gene number	PValue	annotated genes
GO:0006546	glycine_catabolic_process	1	1	0.013	evm.model.scaffold9.59
GO:0015979	photosynthesis	48	3	0.022	evm.model.scaffold14.15;Novel00383;Novel01988
GO:0006551	leucine_metabolic_process	2	1	0.025	Novel00918
GO:0007130	synaptonemal_complex_assembly	2	1	0.025	evm.model.scaffold0.1018
GO:0009098	leucine_biosynthetic_process	2	1	0.025	Novel00918
GO:0010109	regulation_of_photosynthesis	2	1	0.025	Novel00383
GO:0030262	apoptotic_nuclear_changes	2	1	0.025	Novel01095
GO:0031647	regulation_of_protein_stability	2	1	0.025	evm.model.scaffold14.15
GO:0046938	phytochelatin_biosynthetic_process	2	1	0.025	evm.model.scaffold25.226
GO:0007007	inner_mitochondrial_membrane_organization	3	1	0.037	evm.model.scaffold10.782
GO:0040007	growth	25	2	0.039	evm.model.scaffold0.2052;evm.model.scaffold2.669
GO:0016117	carotenoid_biosynthetic_process	26	2	0.042	evm.model.scaffold5.194;gene238

## Sheet: male unique DEGs
GO.ID	Term	Annotated gene number	Significant differentially expressed gene number	PValue	annotated genes
GO:0055085	transmembrane_transport	553	137	1.2e-05	evm.model.scaffold0.1319;evm.model.scaffold0.1844;evm.model.scaffold0.2262;evm.model.scaffold10.464;evm.model.scaffold10.538;evm.model.scaffold10.643;evm.model.scaffold10.691;evm.model.scaffold10.742;evm.model.scaffold10.744;evm.model.scaffold10.746;evm.model.scaffold10.872;evm.model.scaffold10.925;evm.model.scaffold10.926;evm.model.scaffold11.1;evm.model.scaffold11.227;evm.model.scaffold1.1252;e…
GO:0015849	organic_acid_transport	63	23	0.00033	evm.model.scaffold0.564;evm.model.scaffold10.691;evm.model.scaffold11.1;evm.model.scaffold13.196;evm.model.scaffold14.393;evm.model.scaffold1.501;evm.model.scaffold15.177;evm.model.scaffold17.257;evm.model.scaffold23.52;evm.model.scaffold24.257;evm.model.scaffold2.597;evm.model.scaffold26.336;evm.model.scaffold3.173;evm.model.scaffold5.217;evm.model.scaffold6.237;evm.model.scaffold7.633;evm.model…
GO:0006835	dicarboxylic_acid_transport	29	13	0.00071	evm.model.scaffold0.564;evm.model.scaffold11.1;evm.model.scaffold13.196;evm.model.scaffold14.393;evm.model.scaffold1.501;evm.model.scaffold24.257;evm.model.scaffold26.336;evm.model.scaffold3.173;evm.model.scaffold5.217;evm.model.scaffold6.237;evm.model.scaffold8.694;gene322;Novel00997
GO:1902578	single-organism_localization	1107	235	0.00086	evm.model.scaffold0.1319;evm.model.scaffold0.138.1;evm.model.scaffold0.1543.1;evm.model.scaffold0.1707;evm.model.scaffold0.1844;evm.model.scaffold0.2262;evm.model.scaffold0.308;evm.model.scaffold0.564;evm.model.scaffold0.731;evm.model.scaffold0.885;evm.model.scaffold10.461;evm.model.scaffold10.464;evm.model.scaffold10.538;evm.model.scaffold10.643;evm.model.scaffold10.650;evm.model.scaffold10.691;…
GO:0006091	generation_of_precursor_metabolites_and_energy	69	23	0.0014	evm.model.scaffold0.1352;evm.model.scaffold0.354;evm.model.scaffold0.77;evm.model.scaffold11.517;evm.model.scaffold11.7;evm.model.scaffold14.46;evm.model.scaffold17.156;evm.model.scaffold1.724;evm.model.scaffold3.170;evm.model.scaffold3.606;evm.model.scaffold3.729;evm.model.scaffold5.130;evm.model.scaffold5.390;evm.model.scaffold7.159;evm.model.scaffold7.173;evm.model.scaffold8.195;evm.model.scaf…
GO:0006811	ion_transport	620	138	0.00195	evm.model.scaffold0.564;evm.model.scaffold0.731;evm.model.scaffold10.538;evm.model.scaffold10.643;evm.model.scaffold10.691;evm.model.scaffold11.1;evm.model.scaffold12.435;evm.model.scaffold13.196;evm.model.scaffold1.330;evm.model.scaffold14.271;evm.model.scaffold14.393;evm.model.scaffold1.501;evm.model.scaffold15.177;evm.model.scaffold15.429;evm.model.scaffold16.277;evm.model.scaffold16.280;evm.m…
GO:0045333	cellular_respiration	40	15	0.00257	evm.model.scaffold11.517;evm.model.scaffold14.46;evm.model.scaffold17.156;evm.model.scaffold1.724;evm.model.scaffold3.606;evm.model.scaffold3.729;evm.model.scaffold5.130;evm.model.scaffold5.390;evm.model.scaffold7.159;evm.model.scaffold7.173;evm.model.scaffold8.195;evm.model.scaffold8.199;evm.model.scaffold9.589;gene218;Novel00746
GO:0015980	energy_derivation_by_oxidation_of_organic_compounds	41	15	0.0034	evm.model.scaffold11.517;evm.model.scaffold14.46;evm.model.scaffold17.156;evm.model.scaffold1.724;evm.model.scaffold3.606;evm.model.scaffold3.729;evm.model.scaffold5.130;evm.model.scaffold5.390;evm.model.scaffold7.159;evm.model.scaffold7.173;evm.model.scaffold8.195;evm.model.scaffold8.199;evm.model.scaffold9.589;gene218;Novel00746
GO:0015740	C4-dicarboxylate_transport	23	10	0.00386	evm.model.scaffold0.564;evm.model.scaffold11.1;evm.model.scaffold14.393;evm.model.scaffold1.501;evm.model.scaffold24.257;evm.model.scaffold26.336;evm.model.scaffold3.173;evm.model.scaffold8.694;gene322;Novel00997
GO:0006099	tricarboxylic_acid_cycle	5	4	0.00437	evm.model.scaffold5.390;evm.model.scaffold7.173;evm.model.scaffold8.195;evm.model.scaffold8.199
GO:0055114	oxidation-reduction_process	536	119	0.00441	evm.model.scaffold0.1030;evm.model.scaffold0.1352;evm.model.scaffold0.1362;evm.model.scaffold0.138.1;evm.model.scaffold0.1544;evm.model.scaffold0.354;evm.model.scaffold0.77;evm.model.scaffold0.856;evm.model.scaffold0.948;evm.model.scaffold10.615;evm.model.scaffold11.138;evm.model.scaffold11.22.1;evm.model.scaffold1.1261;evm.model.scaffold1.128;evm.model.scaffold11.489;evm.model.scaffold11.517;evm…
GO:0051179	localization	1421	287	0.00532	evm.model.scaffold0.1319;evm.model.scaffold0.138.1;evm.model.scaffold0.1543.1;evm.model.scaffold0.1707;evm.model.scaffold0.1844;evm.model.scaffold0.2262;evm.model.scaffold0.308;evm.model.scaffold0.564;evm.model.scaffold0.573;evm.model.scaffold0.61;evm.model.scaffold0.62;evm.model.scaffold0.731;evm.model.scaffold0.742;evm.model.scaffold0.885;evm.model.scaffold10.459;evm.model.scaffold10.461;evm.mo…
GO:0034637	cellular_carbohydrate_biosynthetic_process	24	10	0.00557	evm.model.scaffold0.1340;evm.model.scaffold15.234;evm.model.scaffold17.305;evm.model.scaffold19.481;evm.model.scaffold26.336;evm.model.scaffold26.49;evm.model.scaffold5.10;Novel00189;Novel00293;Novel00343
GO:0044763	single-organism_cellular_process	2443	472	0.00824	evm.model.scaffold0.1319;evm.model.scaffold0.1340;evm.model.scaffold0.1352;evm.model.scaffold0.1361;evm.model.scaffold0.1412;evm.model.scaffold0.1543.1;evm.model.scaffold0.1544;evm.model.scaffold0.1610;evm.model.scaffold0.1844;evm.model.scaffold0.2262;evm.model.scaffold0.308;evm.model.scaffold0.354;evm.model.scaffold0.46;evm.model.scaffold0.554;evm.model.scaffold0.564;evm.model.scaffold0.615;evm.…
GO:0051234	establishment_of_localization	1380	277	0.00894	evm.model.scaffold0.1319;evm.model.scaffold0.138.1;evm.model.scaffold0.1543.1;evm.model.scaffold0.1707;evm.model.scaffold0.1844;evm.model.scaffold0.2262;evm.model.scaffold0.308;evm.model.scaffold0.564;evm.model.scaffold0.573;evm.model.scaffold0.61;evm.model.scaffold0.62;evm.model.scaffold0.731;evm.model.scaffold0.885;evm.model.scaffold10.459;evm.model.scaffold10.461;evm.model.scaffold10.464;evm.m…
GO:0006818	hydrogen_transport	101	28	0.00913	evm.model.scaffold10.691;evm.model.scaffold12.435;evm.model.scaffold15.429;evm.model.scaffold1.719;evm.model.scaffold17.589;evm.model.scaffold2.146;evm.model.scaffold2.169;evm.model.scaffold23.252;evm.model.scaffold2.544;evm.model.scaffold27.107;evm.model.scaffold27.110;evm.model.scaffold3.173;evm.model.scaffold5.106;evm.model.scaffold7.150;evm.model.scaffold7.85;evm.model.scaffold9.128;evm.model…
GO:0015992	proton_transport	101	28	0.00913	evm.model.scaffold10.691;evm.model.scaffold12.435;evm.model.scaffold15.429;evm.model.scaffold1.719;evm.model.scaffold17.589;evm.model.scaffold2.146;evm.model.scaffold2.169;evm.model.scaffold23.252;evm.model.scaffold2.544;evm.model.scaffold27.107;evm.model.scaffold27.110;evm.model.scaffold3.173;evm.model.scaffold5.106;evm.model.scaffold7.150;evm.model.scaffold7.85;evm.model.scaffold9.128;evm.model…
GO:0006810	transport	1369	274	0.01094	evm.model.scaffold0.1319;evm.model.scaffold0.138.1;evm.model.scaffold0.1543.1;evm.model.scaffold0.1707;evm.model.scaffold0.1844;evm.model.scaffold0.2262;evm.model.scaffold0.564;evm.model.scaffold0.573;evm.model.scaffold0.61;evm.model.scaffold0.62;evm.model.scaffold0.731;evm.model.scaffold0.885;evm.model.scaffold10.459;evm.model.scaffold10.461;evm.model.scaffold10.464;evm.model.scaffold10.531;evm.…
GO:0009060	aerobic_respiration	6	4	0.01126	evm.model.scaffold5.390;evm.model.scaffold7.173;evm.model.scaffold8.195;evm.model.scaffold8.199
GO:0046034	ATP_metabolic_process	77	22	0.01368	evm.model.scaffold10.691;evm.model.scaffold12.358;evm.model.scaffold14.46;evm.model.scaffold1.719;evm.model.scaffold17.589;evm.model.scaffold3.606;evm.model.scaffold3.729;evm.model.scaffold5.106;evm.model.scaffold5.130;evm.model.scaffold8.37;evm.model.scaffold9.211;evm.model.scaffold9.563;evm.model.scaffold9.589;gene190;gene202;gene207;Novel00746;Novel00809;Novel00904;Novel01171;Novel01692;Novel0…
GO:0007010	cytoskeleton_organization	180	44	0.01519	evm.model.scaffold0.742;evm.model.scaffold0.94;evm.model.scaffold1.1132;evm.model.scaffold11.145;evm.model.scaffold11.396;evm.model.scaffold14.199;evm.model.scaffold17.435;evm.model.scaffold19.95;evm.model.scaffold20.47;evm.model.scaffold2.1149;evm.model.scaffold23.289;evm.model.scaffold23.298;evm.model.scaffold2.415;evm.model.scaffold24.248;evm.model.scaffold24.257;evm.model.scaffold25.18;evm.mo…
GO:0006402	mRNA_catabolic_process	24	9	0.01822	evm.model.scaffold0.1751;evm.model.scaffold10.531;evm.model.scaffold11.396;evm.model.scaffold17.148;evm.model.scaffold19.96;evm.model.scaffold29.64;evm.model.scaffold3.826;evm.model.scaffold50.72;Novel00746
GO:0006020	inositol_metabolic_process	4	3	0.01979	evm.model.scaffold0.1340;evm.model.scaffold17.305;evm.model.scaffold4.919
GO:0006820	anion_transport	112	29	0.02095	evm.model.scaffold0.564;evm.model.scaffold10.691;evm.model.scaffold11.1;evm.model.scaffold13.196;evm.model.scaffold14.271;evm.model.scaffold14.393;evm.model.scaffold1.501;evm.model.scaffold15.177;evm.model.scaffold17.257;evm.model.scaffold18.391;evm.model.scaffold23.52;evm.model.scaffold23.69;evm.model.scaffold24.257;evm.model.scaffold2.597;evm.model.scaffold26.336;evm.model.scaffold3.173;evm.mod…
GO:0044723	single-organism_carbohydrate_metabolic_process	112	29	0.02095	evm.model.scaffold0.1340;evm.model.scaffold10.643;evm.model.scaffold11.138;evm.model.scaffold14.426;evm.model.scaffold15.234;evm.model.scaffold17.305;evm.model.scaffold18.113;evm.model.scaffold19.481;evm.model.scaffold20.63;evm.model.scaffold26.336;evm.model.scaffold26.49;evm.model.scaffold30.8;evm.model.scaffold4.327;evm.model.scaffold4.578;evm.model.scaffold471.1;evm.model.scaffold4.919;evm.mod…
GO:0009199	ribonucleoside_triphosphate_metabolic_process	80	22	0.02131	evm.model.scaffold10.691;evm.model.scaffold12.358;evm.model.scaffold14.46;evm.model.scaffold1.719;evm.model.scaffold17.589;evm.model.scaffold3.606;evm.model.scaffold3.729;evm.model.scaffold5.106;evm.model.scaffold5.130;evm.model.scaffold8.37;evm.model.scaffold9.211;evm.model.scaffold9.563;evm.model.scaffold9.589;gene190;gene202;gene207;Novel00746;Novel00809;Novel00904;Novel01171;Novel01692;Novel0…
GO:0044242	cellular_lipid_catabolic_process	7	4	0.02257	evm.model.scaffold2.248;evm.model.scaffold2.249;evm.model.scaffold27.75;evm.model.scaffold7.158
GO:0006812	cation_transport	420	91	0.02291	evm.model.scaffold10.643;evm.model.scaffold10.691;evm.model.scaffold11.1;evm.model.scaffold12.435;evm.model.scaffold15.429;evm.model.scaffold16.280;evm.model.scaffold17.146;evm.model.scaffold17.148;evm.model.scaffold17.188;evm.model.scaffold1.719;evm.model.scaffold1.724;evm.model.scaffold17.256;evm.model.scaffold17.408;evm.model.scaffold17.589;evm.model.scaffold18.176;evm.model.scaffold1.844;evm.…
GO:0006401	RNA_catabolic_process	25	9	0.02407	evm.model.scaffold0.1751;evm.model.scaffold10.531;evm.model.scaffold11.396;evm.model.scaffold17.148;evm.model.scaffold19.96;evm.model.scaffold29.64;evm.model.scaffold3.826;evm.model.scaffold50.72;Novel00746
GO:0009123	nucleoside_monophosphate_metabolic_process	86	23	0.02595	evm.model.scaffold10.691;evm.model.scaffold12.358;evm.model.scaffold14.170;evm.model.scaffold14.46;evm.model.scaffold1.719;evm.model.scaffold17.589;evm.model.scaffold3.606;evm.model.scaffold3.729;evm.model.scaffold5.106;evm.model.scaffold5.130;evm.model.scaffold8.37;evm.model.scaffold9.211;evm.model.scaffold9.563;evm.model.scaffold9.589;gene190;gene202;gene207;Novel00746;Novel00809;Novel00904;Nov…
GO:1902531	regulation_of_intracellular_signal_transduction	55	16	0.02772	evm.model.scaffold0.46;evm.model.scaffold12.372;evm.model.scaffold14.315;evm.model.scaffold16.123;evm.model.scaffold16.198;evm.model.scaffold21.236;evm.model.scaffold21.24;evm.model.scaffold2.228_evm.model.scaffold2.229;evm.model.scaffold24.3.2;evm.model.scaffold2.670;evm.model.scaffold27.10;evm.model.scaffold2.75;evm.model.scaffold42.258;evm.model.scaffold9.413.1;Novel00254;Novel00731
GO:0009141	nucleoside_triphosphate_metabolic_process	82	22	0.028	evm.model.scaffold10.691;evm.model.scaffold12.358;evm.model.scaffold14.46;evm.model.scaffold1.719;evm.model.scaffold17.589;evm.model.scaffold3.606;evm.model.scaffold3.729;evm.model.scaffold5.106;evm.model.scaffold5.130;evm.model.scaffold8.37;evm.model.scaffold9.211;evm.model.scaffold9.563;evm.model.scaffold9.589;gene190;gene202;gene207;Novel00746;Novel00809;Novel00904;Novel01171;Novel01692;Novel0…
GO:0015743	malate_transport	18	7	0.02945	evm.model.scaffold11.1;evm.model.scaffold14.393;evm.model.scaffold1.501;evm.model.scaffold24.257;evm.model.scaffold26.336;evm.model.scaffold3.173;evm.model.scaffold8.694
GO:0033692	cellular_polysaccharide_biosynthetic_process	18	7	0.02945	evm.model.scaffold15.234;evm.model.scaffold19.481;evm.model.scaffold26.336;evm.model.scaffold26.49;evm.model.scaffold5.10;Novel00293;Novel00343
GO:0006012	galactose_metabolic_process	2	2	0.03199	evm.model.scaffold4.327;Novel01687
GO:0051274	beta-glucan_biosynthetic_process	11	5	0.03245	evm.model.scaffold26.336;evm.model.scaffold26.49;evm.model.scaffold5.10;Novel00293;Novel00343
GO:0016051	carbohydrate_biosynthetic_process	43	13	0.03324	evm.model.scaffold0.1340;evm.model.scaffold15.234;evm.model.scaffold17.305;evm.model.scaffold19.481;evm.model.scaffold26.336;evm.model.scaffold26.49;evm.model.scaffold30.8;evm.model.scaffold471.1;evm.model.scaffold5.10;evm.model.scaffold9.211;Novel00189;Novel00293;Novel00343
GO:0009161	ribonucleoside_monophosphate_metabolic_process	84	22	0.03617	evm.model.scaffold10.691;evm.model.scaffold12.358;evm.model.scaffold14.46;evm.model.scaffold1.719;evm.model.scaffold17.589;evm.model.scaffold3.606;evm.model.scaffold3.729;evm.model.scaffold5.106;evm.model.scaffold5.130;evm.model.scaffold8.37;evm.model.scaffold9.211;evm.model.scaffold9.563;evm.model.scaffold9.589;gene190;gene202;gene207;Novel00746;Novel00809;Novel00904;Novel01171;Novel01692;Novel0…
GO:0022900	electron_transport_chain	35	11	0.03681	evm.model.scaffold0.1352;evm.model.scaffold0.354;evm.model.scaffold0.77;evm.model.scaffold11.7;evm.model.scaffold14.46;evm.model.scaffold3.606;evm.model.scaffold3.729;evm.model.scaffold5.130;evm.model.scaffold9.589;gene218;Novel00746
GO:0031023	microtubule_organizing_center_organization	15	6	0.03747	evm.model.scaffold0.742;evm.model.scaffold14.199;evm.model.scaffold25.18;evm.model.scaffold3.229;evm.model.scaffold9.124;gene1
GO:0007169	transmembrane_receptor_protein_tyrosine_kinase_signaling_pathway	8	4	0.03883	evm.model.scaffold12.58;evm.model.scaffold19.191;evm.model.scaffold7.541;gene46
GO:0019751	polyol_metabolic_process	8	4	0.03883	evm.model.scaffold0.1340;evm.model.scaffold17.305;evm.model.scaffold4.919;evm.model.scaffold7.678
GO:0051225	spindle_assembly	8	4	0.03883	evm.model.scaffold25.18;evm.model.scaffold3.709;evm.model.scaffold4.931;gene1
GO:0034599	cellular_response_to_oxidative_stress	19	7	0.03963	evm.model.scaffold1.1252;evm.model.scaffold2.1149;evm.model.scaffold24.257;evm.model.scaffold25.254;evm.model.scaffold4.588;gene322;Novel01915
GO:0044264	cellular_polysaccharide_metabolic_process	19	7	0.03963	evm.model.scaffold15.234;evm.model.scaffold19.481;evm.model.scaffold26.336;evm.model.scaffold26.49;evm.model.scaffold5.10;Novel00293;Novel00343
GO:0000271	polysaccharide_biosynthetic_process	23	8	0.04009	evm.model.scaffold15.234;evm.model.scaffold19.481;evm.model.scaffold26.336;evm.model.scaffold26.49;evm.model.scaffold30.8;evm.model.scaffold5.10;Novel00293;Novel00343
GO:0043123	positive_regulation_of_I-kappaB_kinase/NF-kappaB_signaling	5	3	0.04293	evm.model.scaffold14.315;evm.model.scaffold21.236;Novel00254
GO:0050829	defense_response_to_Gram-negative_bacterium	5	3	0.04293	evm.model.scaffold29.98;evm.model.scaffold3.826;Novel01734
GO:0015988	energy_coupled_proton_transmembrane_transport,_against_electrochemical_gradient	58	16	0.04415	evm.model.scaffold12.435;evm.model.scaffold15.429;evm.model.scaffold2.146;evm.model.scaffold2.169;evm.model.scaffold23.252;evm.model.scaffold2.544;evm.model.scaffold27.107;evm.model.scaffold27.110;evm.model.scaffold3.173;evm.model.scaffold7.150;evm.model.scaffold7.85;evm.model.scaffold9.128;gene202;gene207;gene212;Novel00343
GO:0009250	glucan_biosynthetic_process	12	5	0.04763	evm.model.scaffold26.336;evm.model.scaffold26.49;evm.model.scaffold5.10;Novel00293;Novel00343
