# Supplementary material for: Transcriptomic Analysis Reveals the Sexually Divergent Host–Wolbachia Interaction Patterns in a Fig Wasp
Source: Microorganisms. 2021 Jan 31;9(2):288. doi: 10.3390/microorganisms9020288 (PMC7912686; doi:10.3390/microorganisms9020288)
Supplement: Supplementary file 1 [file microorganisms-09-00288-s001.zip › supplementary files/Table S3.xlsx]

## Sheet: shared downregulated genes
GO.ID	Term	Annotated	Significant	PValue	ann.genes
GO:0044765	single-organism_transport	1082	103	3.8e-07	evm.model.scaffold0.1035;evm.model.scaffold0.1118;evm.model.scaffold0.1355;evm.model.scaffold0.1647;evm.model.scaffold10.246;evm.model.scaffold10.745;evm.model.scaffold10.746;evm.model.scaffold11.417;evm.model.scaffold12.301;evm.model.scaffold12.303;evm.model.scaffold12.461;evm.model.scaffold1.280;evm.model.scaffold1.287;evm.model.scaffold13.9;evm.model.scaffold1.458;evm.model.scaffold14.67;evm.m…
GO:1902578	single-organism_localization	1107	103	1.2e-06	evm.model.scaffold0.1035;evm.model.scaffold0.1118;evm.model.scaffold0.1355;evm.model.scaffold0.1647;evm.model.scaffold10.246;evm.model.scaffold10.745;evm.model.scaffold10.746;evm.model.scaffold11.417;evm.model.scaffold12.301;evm.model.scaffold12.303;evm.model.scaffold12.461;evm.model.scaffold1.280;evm.model.scaffold1.287;evm.model.scaffold13.9;evm.model.scaffold1.458;evm.model.scaffold14.67;evm.m…
GO:0055085	transmembrane_transport	553	61	1.7e-06	evm.model.scaffold0.1035;evm.model.scaffold0.1118;evm.model.scaffold10.246;evm.model.scaffold10.745;evm.model.scaffold10.746;evm.model.scaffold11.417;evm.model.scaffold12.301;evm.model.scaffold12.303;evm.model.scaffold12.461;evm.model.scaffold1.280;evm.model.scaffold1.287;evm.model.scaffold1.458;evm.model.scaffold15.399;evm.model.scaffold15.466;evm.model.scaffold17.188;evm.model.scaffold1.719;evm…
GO:0070887	cellular_response_to_chemical_stimulus	43	12	5.7e-06	evm.model.scaffold1.280;evm.model.scaffold13.249;evm.model.scaffold2.1149;evm.model.scaffold2.265;evm.model.scaffold24.19.1;evm.model.scaffold24.257;evm.model.scaffold3.303;evm.model.scaffold48.40;evm.model.scaffold52.17;gene322;Novel00631;Novel01540
GO:2001141	regulation_of_RNA_biosynthetic_process	799	77	1.2e-05	evm.model.scaffold0.441;evm.model.scaffold10.509;evm.model.scaffold12.358;evm.model.scaffold12.463;evm.model.scaffold1.280;evm.model.scaffold13.249;evm.model.scaffold14.202;evm.model.scaffold1.474;evm.model.scaffold1.522;evm.model.scaffold15.400;evm.model.scaffold16.3;evm.model.scaffold17.477;evm.model.scaffold17.529;evm.model.scaffold1.806;evm.model.scaffold19.19;evm.model.scaffold19.433;evm.mod…
GO:0051252	regulation_of_RNA_metabolic_process	800	77	1.3e-05	evm.model.scaffold0.441;evm.model.scaffold10.509;evm.model.scaffold12.358;evm.model.scaffold12.463;evm.model.scaffold1.280;evm.model.scaffold13.249;evm.model.scaffold14.202;evm.model.scaffold1.474;evm.model.scaffold1.522;evm.model.scaffold15.400;evm.model.scaffold16.3;evm.model.scaffold17.477;evm.model.scaffold17.529;evm.model.scaffold1.806;evm.model.scaffold19.19;evm.model.scaffold19.433;evm.mod…
GO:0010556	regulation_of_macromolecule_biosynthetic_process	815	78	1.4e-05	evm.model.scaffold0.441;evm.model.scaffold10.509;evm.model.scaffold12.358;evm.model.scaffold12.463;evm.model.scaffold1.280;evm.model.scaffold13.249;evm.model.scaffold14.202;evm.model.scaffold1.474;evm.model.scaffold1.522;evm.model.scaffold15.400;evm.model.scaffold16.3;evm.model.scaffold17.477;evm.model.scaffold17.529;evm.model.scaffold1.806;evm.model.scaffold19.19;evm.model.scaffold19.433;evm.mod…
GO:0031326	regulation_of_cellular_biosynthetic_process	815	78	1.4e-05	evm.model.scaffold0.441;evm.model.scaffold10.509;evm.model.scaffold12.358;evm.model.scaffold12.463;evm.model.scaffold1.280;evm.model.scaffold13.249;evm.model.scaffold14.202;evm.model.scaffold1.474;evm.model.scaffold1.522;evm.model.scaffold15.400;evm.model.scaffold16.3;evm.model.scaffold17.477;evm.model.scaffold17.529;evm.model.scaffold1.806;evm.model.scaffold19.19;evm.model.scaffold19.433;evm.mod…
GO:0009889	regulation_of_biosynthetic_process	817	78	1.5e-05	evm.model.scaffold0.441;evm.model.scaffold10.509;evm.model.scaffold12.358;evm.model.scaffold12.463;evm.model.scaffold1.280;evm.model.scaffold13.249;evm.model.scaffold14.202;evm.model.scaffold1.474;evm.model.scaffold1.522;evm.model.scaffold15.400;evm.model.scaffold16.3;evm.model.scaffold17.477;evm.model.scaffold17.529;evm.model.scaffold1.806;evm.model.scaffold19.19;evm.model.scaffold19.433;evm.mod…
GO:0051171	regulation_of_nitrogen_compound_metabolic_process	817	78	1.5e-05	evm.model.scaffold0.441;evm.model.scaffold10.509;evm.model.scaffold12.358;evm.model.scaffold12.463;evm.model.scaffold1.280;evm.model.scaffold13.249;evm.model.scaffold14.202;evm.model.scaffold1.474;evm.model.scaffold1.522;evm.model.scaffold15.400;evm.model.scaffold16.3;evm.model.scaffold17.477;evm.model.scaffold17.529;evm.model.scaffold1.806;evm.model.scaffold19.19;evm.model.scaffold19.433;evm.mod…
GO:0010468	regulation_of_gene_expression	821	78	1.8e-05	evm.model.scaffold0.441;evm.model.scaffold10.509;evm.model.scaffold12.358;evm.model.scaffold12.463;evm.model.scaffold1.280;evm.model.scaffold13.249;evm.model.scaffold14.202;evm.model.scaffold1.474;evm.model.scaffold1.522;evm.model.scaffold15.400;evm.model.scaffold16.3;evm.model.scaffold17.477;evm.model.scaffold17.529;evm.model.scaffold1.806;evm.model.scaffold19.19;evm.model.scaffold19.433;evm.mod…
GO:0019219	regulation_of_nucleobase-containing_compound_metabolic_process	809	77	1.9e-05	evm.model.scaffold0.441;evm.model.scaffold10.509;evm.model.scaffold12.358;evm.model.scaffold12.463;evm.model.scaffold1.280;evm.model.scaffold13.249;evm.model.scaffold14.202;evm.model.scaffold1.474;evm.model.scaffold1.522;evm.model.scaffold15.400;evm.model.scaffold16.3;evm.model.scaffold17.477;evm.model.scaffold17.529;evm.model.scaffold1.806;evm.model.scaffold19.19;evm.model.scaffold19.433;evm.mod…
GO:0006355	regulation_of_transcription,_DNA-templated	796	76	2e-05	evm.model.scaffold0.441;evm.model.scaffold10.509;evm.model.scaffold12.358;evm.model.scaffold12.463;evm.model.scaffold1.280;evm.model.scaffold13.249;evm.model.scaffold14.202;evm.model.scaffold1.474;evm.model.scaffold1.522;evm.model.scaffold15.400;evm.model.scaffold16.3;evm.model.scaffold17.477;evm.model.scaffold17.529;evm.model.scaffold1.806;evm.model.scaffold19.19;evm.model.scaffold19.433;evm.mod…
GO:1903506	regulation_of_nucleic_acid-templated_transcription	796	76	2e-05	evm.model.scaffold0.441;evm.model.scaffold10.509;evm.model.scaffold12.358;evm.model.scaffold12.463;evm.model.scaffold1.280;evm.model.scaffold13.249;evm.model.scaffold14.202;evm.model.scaffold1.474;evm.model.scaffold1.522;evm.model.scaffold15.400;evm.model.scaffold16.3;evm.model.scaffold17.477;evm.model.scaffold17.529;evm.model.scaffold1.806;evm.model.scaffold19.19;evm.model.scaffold19.433;evm.mod…
GO:2000112	regulation_of_cellular_macromolecule_biosynthetic_process	812	77	2.2e-05	evm.model.scaffold0.441;evm.model.scaffold10.509;evm.model.scaffold12.358;evm.model.scaffold12.463;evm.model.scaffold1.280;evm.model.scaffold13.249;evm.model.scaffold14.202;evm.model.scaffold1.474;evm.model.scaffold1.522;evm.model.scaffold15.400;evm.model.scaffold16.3;evm.model.scaffold17.477;evm.model.scaffold17.529;evm.model.scaffold1.806;evm.model.scaffold19.19;evm.model.scaffold19.433;evm.mod…
GO:0080090	regulation_of_primary_metabolic_process	859	80	2.8e-05	evm.model.scaffold0.441;evm.model.scaffold10.509;evm.model.scaffold12.301;evm.model.scaffold12.358;evm.model.scaffold12.463;evm.model.scaffold1.280;evm.model.scaffold13.249;evm.model.scaffold14.202;evm.model.scaffold1.474;evm.model.scaffold1.522;evm.model.scaffold15.400;evm.model.scaffold16.3;evm.model.scaffold17.477;evm.model.scaffold17.529;evm.model.scaffold1.806;evm.model.scaffold19.19;evm.mod…
GO:0060255	regulation_of_macromolecule_metabolic_process	867	80	4e-05	evm.model.scaffold0.441;evm.model.scaffold10.509;evm.model.scaffold12.301;evm.model.scaffold12.358;evm.model.scaffold12.463;evm.model.scaffold1.280;evm.model.scaffold13.249;evm.model.scaffold14.202;evm.model.scaffold1.474;evm.model.scaffold1.522;evm.model.scaffold15.400;evm.model.scaffold16.3;evm.model.scaffold17.477;evm.model.scaffold17.529;evm.model.scaffold1.806;evm.model.scaffold19.19;evm.mod…
GO:0031323	regulation_of_cellular_metabolic_process	875	79	9.8e-05	evm.model.scaffold0.441;evm.model.scaffold10.509;evm.model.scaffold12.301;evm.model.scaffold12.358;evm.model.scaffold12.463;evm.model.scaffold1.280;evm.model.scaffold13.249;evm.model.scaffold14.202;evm.model.scaffold1.474;evm.model.scaffold1.522;evm.model.scaffold15.400;evm.model.scaffold16.3;evm.model.scaffold17.477;evm.model.scaffold17.529;evm.model.scaffold1.806;evm.model.scaffold19.19;evm.mod…
GO:0014070	response_to_organic_cyclic_compound	15	6	0.00015	evm.model.scaffold1.280;evm.model.scaffold13.249;evm.model.scaffold24.19.1;evm.model.scaffold3.303;evm.model.scaffold48.40;evm.model.scaffold52.17
GO:0033993	response_to_lipid	15	6	0.00015	evm.model.scaffold1.280;evm.model.scaffold13.249;evm.model.scaffold24.19.1;evm.model.scaffold3.303;evm.model.scaffold48.40;evm.model.scaffold52.17
GO:0043401	steroid_hormone_mediated_signaling_pathway	15	6	0.00015	evm.model.scaffold1.280;evm.model.scaffold13.249;evm.model.scaffold24.19.1;evm.model.scaffold3.303;evm.model.scaffold48.40;evm.model.scaffold52.17
GO:0048545	response_to_steroid_hormone	15	6	0.00015	evm.model.scaffold1.280;evm.model.scaffold13.249;evm.model.scaffold24.19.1;evm.model.scaffold3.303;evm.model.scaffold48.40;evm.model.scaffold52.17
GO:0071383	cellular_response_to_steroid_hormone_stimulus	15	6	0.00015	evm.model.scaffold1.280;evm.model.scaffold13.249;evm.model.scaffold24.19.1;evm.model.scaffold3.303;evm.model.scaffold48.40;evm.model.scaffold52.17
GO:0071396	cellular_response_to_lipid	15	6	0.00015	evm.model.scaffold1.280;evm.model.scaffold13.249;evm.model.scaffold24.19.1;evm.model.scaffold3.303;evm.model.scaffold48.40;evm.model.scaffold52.17
GO:0071407	cellular_response_to_organic_cyclic_compound	15	6	0.00015	evm.model.scaffold1.280;evm.model.scaffold13.249;evm.model.scaffold24.19.1;evm.model.scaffold3.303;evm.model.scaffold48.40;evm.model.scaffold52.17
GO:0019222	regulation_of_metabolic_process	916	81	0.00016	evm.model.scaffold0.441;evm.model.scaffold10.509;evm.model.scaffold12.301;evm.model.scaffold12.358;evm.model.scaffold12.463;evm.model.scaffold1.280;evm.model.scaffold13.249;evm.model.scaffold14.202;evm.model.scaffold1.474;evm.model.scaffold1.522;evm.model.scaffold15.400;evm.model.scaffold16.3;evm.model.scaffold17.477;evm.model.scaffold17.529;evm.model.scaffold1.806;evm.model.scaffold19.19;evm.mod…
GO:0006810	transport	1369	112	0.00017	evm.model.scaffold0.1035;evm.model.scaffold0.1118;evm.model.scaffold0.1355;evm.model.scaffold0.1647;evm.model.scaffold0.2279;evm.model.scaffold10.246;evm.model.scaffold10.745;evm.model.scaffold10.746;evm.model.scaffold11.417;evm.model.scaffold12.301;evm.model.scaffold12.303;evm.model.scaffold12.461;evm.model.scaffold1.280;evm.model.scaffold1.287;evm.model.scaffold13.9;evm.model.scaffold14.338;evm…
GO:0051234	establishment_of_localization	1380	112	0.00024	evm.model.scaffold0.1035;evm.model.scaffold0.1118;evm.model.scaffold0.1355;evm.model.scaffold0.1647;evm.model.scaffold0.2279;evm.model.scaffold10.246;evm.model.scaffold10.745;evm.model.scaffold10.746;evm.model.scaffold11.417;evm.model.scaffold12.301;evm.model.scaffold12.303;evm.model.scaffold12.461;evm.model.scaffold1.280;evm.model.scaffold1.287;evm.model.scaffold13.9;evm.model.scaffold14.338;evm…
GO:0051179	localization	1421	114	0.00033	evm.model.scaffold0.1035;evm.model.scaffold0.1118;evm.model.scaffold0.1355;evm.model.scaffold0.1647;evm.model.scaffold0.2279;evm.model.scaffold10.246;evm.model.scaffold10.745;evm.model.scaffold10.746;evm.model.scaffold11.417;evm.model.scaffold12.301;evm.model.scaffold12.303;evm.model.scaffold12.461;evm.model.scaffold1.280;evm.model.scaffold1.287;evm.model.scaffold13.9;evm.model.scaffold14.338;evm…
GO:0009755	hormone-mediated_signaling_pathway	17	6	0.00033	evm.model.scaffold1.280;evm.model.scaffold13.249;evm.model.scaffold24.19.1;evm.model.scaffold3.303;evm.model.scaffold48.40;evm.model.scaffold52.17
GO:0032870	cellular_response_to_hormone_stimulus	17	6	0.00033	evm.model.scaffold1.280;evm.model.scaffold13.249;evm.model.scaffold24.19.1;evm.model.scaffold3.303;evm.model.scaffold48.40;evm.model.scaffold52.17
GO:0050794	regulation_of_cellular_process	1605	126	0.00035	evm.model.scaffold0.1174;evm.model.scaffold0.1821;evm.model.scaffold0.2041;evm.model.scaffold0.441;evm.model.scaffold10.509;evm.model.scaffold10.736;evm.model.scaffold1.1199;evm.model.scaffold12.100;evm.model.scaffold12.301;evm.model.scaffold12.358;evm.model.scaffold12.463;evm.model.scaffold1.280;evm.model.scaffold13.249;evm.model.scaffold14.190;evm.model.scaffold14.202;evm.model.scaffold1.474;ev…
GO:0071310	cellular_response_to_organic_substance	24	7	0.0004	evm.model.scaffold1.280;evm.model.scaffold13.249;evm.model.scaffold24.19.1;evm.model.scaffold3.303;evm.model.scaffold48.40;evm.model.scaffold52.17;Novel01540
GO:0050789	regulation_of_biological_process	1663	129	0.00048	evm.model.scaffold0.1174;evm.model.scaffold0.1821;evm.model.scaffold0.2041;evm.model.scaffold0.441;evm.model.scaffold10.509;evm.model.scaffold10.736;evm.model.scaffold1.1199;evm.model.scaffold12.100;evm.model.scaffold12.301;evm.model.scaffold12.358;evm.model.scaffold12.463;evm.model.scaffold1.280;evm.model.scaffold13.249;evm.model.scaffold14.190;evm.model.scaffold14.202;evm.model.scaffold1.474;ev…
GO:0032774	RNA_biosynthetic_process	997	84	0.00061	evm.model.scaffold0.1344;evm.model.scaffold0.441;evm.model.scaffold10.509;evm.model.scaffold12.358;evm.model.scaffold12.463;evm.model.scaffold1.280;evm.model.scaffold13.249;evm.model.scaffold14.202;evm.model.scaffold1.474;evm.model.scaffold1.522;evm.model.scaffold15.400;evm.model.scaffold16.3;evm.model.scaffold17.477;evm.model.scaffold17.529;evm.model.scaffold1.806;evm.model.scaffold19.19;evm.mod…
GO:0065007	biological_regulation	1735	133	0.00064	evm.model.scaffold0.1174;evm.model.scaffold0.1445;evm.model.scaffold0.1821;evm.model.scaffold0.2041;evm.model.scaffold0.441;evm.model.scaffold10.509;evm.model.scaffold10.736;evm.model.scaffold1.1199;evm.model.scaffold12.100;evm.model.scaffold12.301;evm.model.scaffold12.358;evm.model.scaffold12.463;evm.model.scaffold1.280;evm.model.scaffold13.249;evm.model.scaffold14.190;evm.model.scaffold14.202;e…
GO:0034599	cellular_response_to_oxidative_stress	19	6	0.00066	evm.model.scaffold1.280;evm.model.scaffold2.1149;evm.model.scaffold2.265;evm.model.scaffold24.257;gene322;Novel00631
GO:0071495	cellular_response_to_endogenous_stimulus	19	6	0.00066	evm.model.scaffold1.280;evm.model.scaffold13.249;evm.model.scaffold24.19.1;evm.model.scaffold3.303;evm.model.scaffold48.40;evm.model.scaffold52.17
GO:0006351	transcription,_DNA-templated	986	83	0.00068	evm.model.scaffold0.1344;evm.model.scaffold0.441;evm.model.scaffold10.509;evm.model.scaffold12.358;evm.model.scaffold12.463;evm.model.scaffold1.280;evm.model.scaffold13.249;evm.model.scaffold14.202;evm.model.scaffold1.474;evm.model.scaffold1.522;evm.model.scaffold15.400;evm.model.scaffold16.3;evm.model.scaffold17.477;evm.model.scaffold17.529;evm.model.scaffold1.806;evm.model.scaffold19.19;evm.mod…
GO:0097659	nucleic_acid-templated_transcription	986	83	0.00068	evm.model.scaffold0.1344;evm.model.scaffold0.441;evm.model.scaffold10.509;evm.model.scaffold12.358;evm.model.scaffold12.463;evm.model.scaffold1.280;evm.model.scaffold13.249;evm.model.scaffold14.202;evm.model.scaffold1.474;evm.model.scaffold1.522;evm.model.scaffold15.400;evm.model.scaffold16.3;evm.model.scaffold17.477;evm.model.scaffold17.529;evm.model.scaffold1.806;evm.model.scaffold19.19;evm.mod…
GO:0034654	nucleobase-containing_compound_biosynthetic_process	1098	89	0.00143	evm.model.scaffold0.1344;evm.model.scaffold0.441;evm.model.scaffold10.509;evm.model.scaffold1.1199;evm.model.scaffold12.358;evm.model.scaffold12.463;evm.model.scaffold1.280;evm.model.scaffold13.249;evm.model.scaffold14.202;evm.model.scaffold1.474;evm.model.scaffold1.522;evm.model.scaffold15.400;evm.model.scaffold16.3;evm.model.scaffold1.719;evm.model.scaffold17.477;evm.model.scaffold17.529;evm.mo…
GO:0009725	response_to_hormone	23	6	0.002	evm.model.scaffold1.280;evm.model.scaffold13.249;evm.model.scaffold24.19.1;evm.model.scaffold3.303;evm.model.scaffold48.40;evm.model.scaffold52.17
GO:0009719	response_to_endogenous_stimulus	25	6	0.00316	evm.model.scaffold1.280;evm.model.scaffold13.249;evm.model.scaffold24.19.1;evm.model.scaffold3.303;evm.model.scaffold48.40;evm.model.scaffold52.17
GO:0010033	response_to_organic_substance	34	7	0.00369	evm.model.scaffold1.280;evm.model.scaffold13.249;evm.model.scaffold24.19.1;evm.model.scaffold3.303;evm.model.scaffold48.40;evm.model.scaffold52.17;Novel01540
GO:0019438	aromatic_compound_biosynthetic_process	1164	91	0.00385	evm.model.scaffold0.1344;evm.model.scaffold0.441;evm.model.scaffold10.509;evm.model.scaffold1.1199;evm.model.scaffold12.136;evm.model.scaffold12.358;evm.model.scaffold12.463;evm.model.scaffold1.280;evm.model.scaffold13.249;evm.model.scaffold14.202;evm.model.scaffold1.474;evm.model.scaffold1.522;evm.model.scaffold15.400;evm.model.scaffold16.3;evm.model.scaffold1.719;evm.model.scaffold17.477;evm.mo…
GO:0044700	single_organism_signaling	712	60	0.00425	evm.model.scaffold0.1174;evm.model.scaffold0.1821;evm.model.scaffold0.2041;evm.model.scaffold10.736;evm.model.scaffold1.1199;evm.model.scaffold12.100;evm.model.scaffold1.280;evm.model.scaffold13.249;evm.model.scaffold14.190;evm.model.scaffold1.474;evm.model.scaffold15.466;evm.model.scaffold1.599;evm.model.scaffold16.185;evm.model.scaffold16.63;evm.model.scaffold17.188;evm.model.scaffold1.806;evm.…
GO:0008643	carbohydrate_transport	35	7	0.00438	evm.model.scaffold24.257;evm.model.scaffold41.123;evm.model.scaffold6.389;gene322;Novel00432;Novel00631;Novel01801
GO:0023052	signaling	716	60	0.00482	evm.model.scaffold0.1174;evm.model.scaffold0.1821;evm.model.scaffold0.2041;evm.model.scaffold10.736;evm.model.scaffold1.1199;evm.model.scaffold12.100;evm.model.scaffold1.280;evm.model.scaffold13.249;evm.model.scaffold14.190;evm.model.scaffold1.474;evm.model.scaffold15.466;evm.model.scaffold1.599;evm.model.scaffold16.185;evm.model.scaffold16.63;evm.model.scaffold17.188;evm.model.scaffold1.806;evm.…
GO:0006811	ion_transport	620	53	0.00545	evm.model.scaffold0.1035;evm.model.scaffold0.1118;evm.model.scaffold0.1647;evm.model.scaffold10.246;evm.model.scaffold11.417;evm.model.scaffold12.461;evm.model.scaffold1.280;evm.model.scaffold13.9;evm.model.scaffold14.67;evm.model.scaffold15.466;evm.model.scaffold1.649;evm.model.scaffold17.188;evm.model.scaffold1.719;evm.model.scaffold18.391;evm.model.scaffold19.176;evm.model.scaffold19.277;evm.m…
GO:0006979	response_to_oxidative_stress	28	6	0.00577	evm.model.scaffold1.280;evm.model.scaffold2.1149;evm.model.scaffold2.265;evm.model.scaffold24.257;gene322;Novel00631
GO:0018130	heterocycle_biosynthetic_process	1181	91	0.0059	evm.model.scaffold0.1344;evm.model.scaffold0.441;evm.model.scaffold10.509;evm.model.scaffold1.1199;evm.model.scaffold12.136;evm.model.scaffold12.358;evm.model.scaffold12.463;evm.model.scaffold1.280;evm.model.scaffold13.249;evm.model.scaffold14.202;evm.model.scaffold1.474;evm.model.scaffold1.522;evm.model.scaffold15.400;evm.model.scaffold16.3;evm.model.scaffold1.719;evm.model.scaffold17.477;evm.mo…
GO:0042221	response_to_chemical	111	14	0.00686	evm.model.scaffold1.280;evm.model.scaffold13.249;evm.model.scaffold20.136;evm.model.scaffold2.1149;evm.model.scaffold2.265;evm.model.scaffold24.19.1;evm.model.scaffold24.257;evm.model.scaffold3.303;evm.model.scaffold48.40;evm.model.scaffold52.17;gene322;Novel00631;Novel00739;Novel01540
GO:0009401	phosphoenolpyruvate-dependent_sugar_phosphotransferase_system	29	6	0.00691	evm.model.scaffold24.257;evm.model.scaffold41.123;gene322;Novel00432;Novel00631;Novel01801
GO:0007165	signal_transduction	699	58	0.00691	evm.model.scaffold0.1174;evm.model.scaffold0.1821;evm.model.scaffold0.2041;evm.model.scaffold10.736;evm.model.scaffold1.1199;evm.model.scaffold12.100;evm.model.scaffold1.280;evm.model.scaffold13.249;evm.model.scaffold14.190;evm.model.scaffold1.474;evm.model.scaffold15.466;evm.model.scaffold1.599;evm.model.scaffold16.185;evm.model.scaffold16.63;evm.model.scaffold17.188;evm.model.scaffold1.806;evm.…
GO:0007154	cell_communication	732	60	0.0078	evm.model.scaffold0.1174;evm.model.scaffold0.1821;evm.model.scaffold0.2041;evm.model.scaffold10.736;evm.model.scaffold1.1199;evm.model.scaffold12.100;evm.model.scaffold1.280;evm.model.scaffold13.249;evm.model.scaffold14.190;evm.model.scaffold1.474;evm.model.scaffold15.466;evm.model.scaffold1.599;evm.model.scaffold16.185;evm.model.scaffold16.63;evm.model.scaffold17.188;evm.model.scaffold1.806;evm.…
GO:1901362	organic_cyclic_compound_biosynthetic_process	1208	91	0.01108	evm.model.scaffold0.1344;evm.model.scaffold0.441;evm.model.scaffold10.509;evm.model.scaffold1.1199;evm.model.scaffold12.136;evm.model.scaffold12.358;evm.model.scaffold12.463;evm.model.scaffold1.280;evm.model.scaffold13.249;evm.model.scaffold14.202;evm.model.scaffold1.474;evm.model.scaffold1.522;evm.model.scaffold15.400;evm.model.scaffold16.3;evm.model.scaffold1.719;evm.model.scaffold17.477;evm.mo…
GO:0010646	regulation_of_cell_communication	85	11	0.01309	evm.model.scaffold1.1199;evm.model.scaffold2.110;evm.model.scaffold22.98;evm.model.scaffold24.3.2;evm.model.scaffold40.3_evm.model.scaffold40.4;evm.model.scaffold42.258;evm.model.scaffold8.522;gene336;Novel00930;Novel01540;Novel01698
GO:0023051	regulation_of_signaling	86	11	0.01423	evm.model.scaffold1.1199;evm.model.scaffold2.110;evm.model.scaffold22.98;evm.model.scaffold24.3.2;evm.model.scaffold40.3_evm.model.scaffold40.4;evm.model.scaffold42.258;evm.model.scaffold8.522;gene336;Novel00930;Novel01540;Novel01698
GO:0034645	cellular_macromolecule_biosynthetic_process	1412	103	0.01666	evm.model.scaffold0.1344;evm.model.scaffold0.441;evm.model.scaffold10.509;evm.model.scaffold10.746;evm.model.scaffold11.74;evm.model.scaffold12.358;evm.model.scaffold12.463;evm.model.scaffold1.280;evm.model.scaffold13.249;evm.model.scaffold14.202;evm.model.scaffold1.474;evm.model.scaffold1.522;evm.model.scaffold15.400;evm.model.scaffold16.3;evm.model.scaffold17.477;evm.model.scaffold17.529;evm.mo…
GO:1902531	regulation_of_intracellular_signal_transduction	55	8	0.01689	evm.model.scaffold22.98;evm.model.scaffold24.3.2;evm.model.scaffold40.3_evm.model.scaffold40.4;evm.model.scaffold42.258;evm.model.scaffold8.522;gene336;Novel00930;Novel01540
GO:0009059	macromolecule_biosynthetic_process	1430	104	0.0175	evm.model.scaffold0.1344;evm.model.scaffold0.441;evm.model.scaffold10.509;evm.model.scaffold10.746;evm.model.scaffold11.74;evm.model.scaffold12.358;evm.model.scaffold12.463;evm.model.scaffold1.280;evm.model.scaffold13.249;evm.model.scaffold14.202;evm.model.scaffold1.474;evm.model.scaffold1.522;evm.model.scaffold15.400;evm.model.scaffold16.3;evm.model.scaffold17.477;evm.model.scaffold17.529;evm.mo…
GO:0009966	regulation_of_signal_transduction	78	10	0.0187	evm.model.scaffold1.1199;evm.model.scaffold22.98;evm.model.scaffold24.3.2;evm.model.scaffold40.3_evm.model.scaffold40.4;evm.model.scaffold42.258;evm.model.scaffold8.522;gene336;Novel00930;Novel01540;Novel01698
GO:0051716	cellular_response_to_stimulus	899	69	0.01903	evm.model.scaffold0.1174;evm.model.scaffold0.1355;evm.model.scaffold0.1821;evm.model.scaffold0.2041;evm.model.scaffold10.736;evm.model.scaffold1.1199;evm.model.scaffold12.100;evm.model.scaffold1.280;evm.model.scaffold13.249;evm.model.scaffold14.190;evm.model.scaffold1.474;evm.model.scaffold15.466;evm.model.scaffold1.599;evm.model.scaffold16.185;evm.model.scaffold16.63;evm.model.scaffold17.188;evm…
GO:0007009	plasma_membrane_organization	11	3	0.02538	evm.model.scaffold33.51;evm.model.scaffold35.42;evm.model.scaffold45.123
GO:0015675	nickel_cation_transport	11	3	0.02538	evm.model.scaffold20.186;evm.model.scaffold31.176;gene322
GO:0035444	nickel_cation_transmembrane_transport	11	3	0.02538	evm.model.scaffold20.186;evm.model.scaffold31.176;gene322
GO:0030001	metal_ion_transport	288	26	0.0258	evm.model.scaffold0.1035;evm.model.scaffold0.1118;evm.model.scaffold11.417;evm.model.scaffold12.461;evm.model.scaffold15.466;evm.model.scaffold17.188;evm.model.scaffold19.176;evm.model.scaffold20.186;evm.model.scaffold2.1028;evm.model.scaffold2.110;evm.model.scaffold21.390;evm.model.scaffold2.265;evm.model.scaffold31.176;evm.model.scaffold32.104;evm.model.scaffold32.108;evm.model.scaffold39.34;ev…
GO:0009306	protein_secretion	29	5	0.02847	evm.model.scaffold20.136;evm.model.scaffold24.257;evm.model.scaffold3.38;Novel00329;Novel00739
GO:0070588	calcium_ion_transmembrane_transport	5	2	0.0325	evm.model.scaffold0.1035;evm.model.scaffold11.417
GO:0006367	transcription_initiation_from_RNA_polymerase_II_promoter	86	10	0.03438	evm.model.scaffold12.358;evm.model.scaffold1.474;evm.model.scaffold21.456;evm.model.scaffold2.1460_evm.model.scaffold2.1454;evm.model.scaffold26.19;evm.model.scaffold996.1;gene322;Novel00329;Novel00631;Novel00739
GO:0044763	single-organism_cellular_process	2443	165	0.03477	evm.model.scaffold0.1035;evm.model.scaffold0.1118;evm.model.scaffold0.1174;evm.model.scaffold0.1344;evm.model.scaffold0.1355;evm.model.scaffold0.1647;evm.model.scaffold0.1821;evm.model.scaffold0.2041;evm.model.scaffold0.77;evm.model.scaffold10.246;evm.model.scaffold10.736;evm.model.scaffold10.745;evm.model.scaffold10.746;evm.model.scaffold1.1199;evm.model.scaffold11.417;evm.model.scaffold12.100;e…
GO:0051056	regulation_of_small_GTPase_mediated_signal_transduction	42	6	0.03945	evm.model.scaffold24.3.2;evm.model.scaffold40.3_evm.model.scaffold40.4;evm.model.scaffold42.258;evm.model.scaffold8.522;gene336;Novel00930
GO:0044271	cellular_nitrogen_compound_biosynthetic_process	1413	100	0.04029	evm.model.scaffold0.1344;evm.model.scaffold0.441;evm.model.scaffold10.509;evm.model.scaffold10.746;evm.model.scaffold1.1199;evm.model.scaffold11.74;evm.model.scaffold12.136;evm.model.scaffold12.358;evm.model.scaffold12.463;evm.model.scaffold1.280;evm.model.scaffold13.249;evm.model.scaffold14.202;evm.model.scaffold1.474;evm.model.scaffold1.522;evm.model.scaffold15.400;evm.model.scaffold16.3;evm.mo…
GO:0042176	regulation_of_protein_catabolic_process	22	4	0.04091	evm.model.scaffold12.301;evm.model.scaffold2.1149;evm.model.scaffold22.90;gene89
GO:0006357	regulation_of_transcription_from_RNA_polymerase_II_promoter	152	15	0.04164	evm.model.scaffold1.474;evm.model.scaffold21.456;evm.model.scaffold22.40;evm.model.scaffold2.265;evm.model.scaffold22.90;evm.model.scaffold39.34;evm.model.scaffold41.50;evm.model.scaffold6.669;evm.model.scaffold996.1;gene159;gene2;gene262;gene322;Novel00329;Novel00631
GO:0016070	RNA_metabolic_process	1337	95	0.04186	evm.model.scaffold0.1035;evm.model.scaffold0.1344;evm.model.scaffold0.1647;evm.model.scaffold0.441;evm.model.scaffold10.509;evm.model.scaffold12.358;evm.model.scaffold12.463;evm.model.scaffold1.280;evm.model.scaffold13.249;evm.model.scaffold14.202;evm.model.scaffold1.474;evm.model.scaffold1.522;evm.model.scaffold15.400;evm.model.scaffold16.3;evm.model.scaffold17.477;evm.model.scaffold17.529;evm.m…
GO:0050896	response_to_stimulus	1091	79	0.04369	evm.model.scaffold0.1174;evm.model.scaffold0.1355;evm.model.scaffold0.1821;evm.model.scaffold0.2041;evm.model.scaffold10.736;evm.model.scaffold1.1199;evm.model.scaffold12.100;evm.model.scaffold1.280;evm.model.scaffold13.249;evm.model.scaffold14.190;evm.model.scaffold1.474;evm.model.scaffold15.466;evm.model.scaffold1.599;evm.model.scaffold16.101;evm.model.scaffold16.185;evm.model.scaffold16.63;evm…

## Sheet: shared DEGs
GO.ID	Term	Annotated	Significant	PValue	ann.genes
GO:0044260	cellular_macromolecule_metabolic_process	2325	401	1.9e-07	evm.model.scaffold0.1032;evm.model.scaffold0.1035;evm.model.scaffold0.1175;evm.model.scaffold0.1344;evm.model.scaffold0.1355;evm.model.scaffold0.1356;evm.model.scaffold0.1413;evm.model.scaffold0.1416;evm.model.scaffold0.1552;evm.model.scaffold0.1553;evm.model.scaffold0.1647;evm.model.scaffold0.183;evm.model.scaffold0.1850;evm.model.scaffold0.1865;evm.model.scaffold0.2048;evm.model.scaffold0.2223;…
GO:0043170	macromolecule_metabolic_process	2708	448	5e-06	evm.model.scaffold0.1009;evm.model.scaffold0.1032;evm.model.scaffold0.1035;evm.model.scaffold0.1175;evm.model.scaffold0.1344;evm.model.scaffold0.1346;evm.model.scaffold0.1355;evm.model.scaffold0.1356;evm.model.scaffold0.1413;evm.model.scaffold0.1416;evm.model.scaffold0.1423;evm.model.scaffold0.1552;evm.model.scaffold0.1553;evm.model.scaffold0.1647;evm.model.scaffold0.183;evm.model.scaffold0.1850;…
GO:0034641	cellular_nitrogen_compound_metabolic_process	2074	354	7.7e-06	evm.model.scaffold0.1032;evm.model.scaffold0.1035;evm.model.scaffold0.1344;evm.model.scaffold0.1355;evm.model.scaffold0.1413;evm.model.scaffold0.1416;evm.model.scaffold0.1552;evm.model.scaffold0.1553;evm.model.scaffold0.1647;evm.model.scaffold0.183;evm.model.scaffold0.1865;evm.model.scaffold0.2048;evm.model.scaffold0.2250;evm.model.scaffold0.2311;evm.model.scaffold0.2319;evm.model.scaffold0.2320;…
GO:0044237	cellular_metabolic_process	2872	466	3.1e-05	evm.model.scaffold0.1032;evm.model.scaffold0.1035;evm.model.scaffold0.1175;evm.model.scaffold0.1344;evm.model.scaffold0.1355;evm.model.scaffold0.1356;evm.model.scaffold0.1413;evm.model.scaffold0.1416;evm.model.scaffold0.1478;evm.model.scaffold0.1552;evm.model.scaffold0.1553;evm.model.scaffold0.1647;evm.model.scaffold0.1665;evm.model.scaffold0.183;evm.model.scaffold0.1850;evm.model.scaffold0.1865;…
GO:0044238	primary_metabolic_process	3190	511	3.3e-05	evm.model.scaffold0.1009;evm.model.scaffold0.1032;evm.model.scaffold0.1035;evm.model.scaffold0.1175;evm.model.scaffold0.1344;evm.model.scaffold0.1346;evm.model.scaffold0.1355;evm.model.scaffold0.1356;evm.model.scaffold0.1413;evm.model.scaffold0.1416;evm.model.scaffold0.1423;evm.model.scaffold0.1552;evm.model.scaffold0.1553;evm.model.scaffold0.1647;evm.model.scaffold0.183;evm.model.scaffold0.1850;…
GO:0006807	nitrogen_compound_metabolic_process	2186	362	0.00012	evm.model.scaffold0.1032;evm.model.scaffold0.1035;evm.model.scaffold0.1344;evm.model.scaffold0.1355;evm.model.scaffold0.1413;evm.model.scaffold0.1416;evm.model.scaffold0.1552;evm.model.scaffold0.1553;evm.model.scaffold0.1647;evm.model.scaffold0.183;evm.model.scaffold0.1865;evm.model.scaffold0.2048;evm.model.scaffold0.2250;evm.model.scaffold0.2268;evm.model.scaffold0.2311;evm.model.scaffold0.2319;…
GO:0071704	organic_substance_metabolic_process	3335	527	0.00013	evm.model.scaffold0.1009;evm.model.scaffold0.1032;evm.model.scaffold0.1035;evm.model.scaffold0.1175;evm.model.scaffold0.1344;evm.model.scaffold0.1346;evm.model.scaffold0.1355;evm.model.scaffold0.1356;evm.model.scaffold0.1413;evm.model.scaffold0.1416;evm.model.scaffold0.1423;evm.model.scaffold0.1552;evm.model.scaffold0.1553;evm.model.scaffold0.1647;evm.model.scaffold0.183;evm.model.scaffold0.1850;…
GO:0009059	macromolecule_biosynthetic_process	1430	247	0.00021	evm.model.scaffold0.1032;evm.model.scaffold0.1344;evm.model.scaffold0.1413;evm.model.scaffold0.1416;evm.model.scaffold0.1552;evm.model.scaffold0.1553;evm.model.scaffold0.183;evm.model.scaffold0.1865;evm.model.scaffold0.2311;evm.model.scaffold0.286;evm.model.scaffold0.303;evm.model.scaffold0.441;evm.model.scaffold0.80;evm.model.scaffold10.500;evm.model.scaffold10.509;evm.model.scaffold10.529;evm.m…
GO:0090304	nucleic_acid_metabolic_process	1616	275	0.00023	evm.model.scaffold0.1035;evm.model.scaffold0.1344;evm.model.scaffold0.1355;evm.model.scaffold0.1413;evm.model.scaffold0.1416;evm.model.scaffold0.1552;evm.model.scaffold0.1553;evm.model.scaffold0.1647;evm.model.scaffold0.183;evm.model.scaffold0.1865;evm.model.scaffold0.2048;evm.model.scaffold0.2250;evm.model.scaffold0.2311;evm.model.scaffold0.2319;evm.model.scaffold0.286;evm.model.scaffold0.303;ev…
GO:0034645	cellular_macromolecule_biosynthetic_process	1412	244	0.00023	evm.model.scaffold0.1032;evm.model.scaffold0.1344;evm.model.scaffold0.1413;evm.model.scaffold0.1416;evm.model.scaffold0.1552;evm.model.scaffold0.1553;evm.model.scaffold0.183;evm.model.scaffold0.1865;evm.model.scaffold0.2311;evm.model.scaffold0.286;evm.model.scaffold0.303;evm.model.scaffold0.441;evm.model.scaffold0.80;evm.model.scaffold10.500;evm.model.scaffold10.509;evm.model.scaffold10.529;evm.m…
GO:0006139	nucleobase-containing_compound_metabolic_process	1781	299	0.00029	evm.model.scaffold0.1035;evm.model.scaffold0.1344;evm.model.scaffold0.1355;evm.model.scaffold0.1413;evm.model.scaffold0.1416;evm.model.scaffold0.1552;evm.model.scaffold0.1553;evm.model.scaffold0.1647;evm.model.scaffold0.183;evm.model.scaffold0.1865;evm.model.scaffold0.2048;evm.model.scaffold0.2250;evm.model.scaffold0.2311;evm.model.scaffold0.2319;evm.model.scaffold0.2320;evm.model.scaffold0.286;e…
GO:0010467	gene_expression	1514	257	0.0005	evm.model.scaffold0.1032;evm.model.scaffold0.1035;evm.model.scaffold0.1344;evm.model.scaffold0.1413;evm.model.scaffold0.1416;evm.model.scaffold0.1552;evm.model.scaffold0.1553;evm.model.scaffold0.1647;evm.model.scaffold0.183;evm.model.scaffold0.1865;evm.model.scaffold0.2048;evm.model.scaffold0.2250;evm.model.scaffold0.2319;evm.model.scaffold0.374;evm.model.scaffold0.441;evm.model.scaffold0.731;evm…
GO:0046483	heterocycle_metabolic_process	1858	307	0.00079	evm.model.scaffold0.1035;evm.model.scaffold0.1344;evm.model.scaffold0.1355;evm.model.scaffold0.1413;evm.model.scaffold0.1416;evm.model.scaffold0.1552;evm.model.scaffold0.1553;evm.model.scaffold0.1647;evm.model.scaffold0.183;evm.model.scaffold0.1865;evm.model.scaffold0.2048;evm.model.scaffold0.2250;evm.model.scaffold0.2311;evm.model.scaffold0.2319;evm.model.scaffold0.2320;evm.model.scaffold0.286;e…
GO:0006725	cellular_aromatic_compound_metabolic_process	1853	306	0.00084	evm.model.scaffold0.1035;evm.model.scaffold0.1344;evm.model.scaffold0.1355;evm.model.scaffold0.1413;evm.model.scaffold0.1416;evm.model.scaffold0.1552;evm.model.scaffold0.1553;evm.model.scaffold0.1647;evm.model.scaffold0.183;evm.model.scaffold0.1865;evm.model.scaffold0.2048;evm.model.scaffold0.2250;evm.model.scaffold0.2311;evm.model.scaffold0.2319;evm.model.scaffold0.2320;evm.model.scaffold0.286;e…
GO:0006221	pyrimidine_nucleotide_biosynthetic_process	10	6	0.00108	evm.model.scaffold1.1199;evm.model.scaffold13.120;evm.model.scaffold34.9;evm.model.scaffold6.236;gene254;Novel01122
GO:0044249	cellular_biosynthetic_process	1706	282	0.00147	evm.model.scaffold0.1032;evm.model.scaffold0.1344;evm.model.scaffold0.1413;evm.model.scaffold0.1416;evm.model.scaffold0.1552;evm.model.scaffold0.1553;evm.model.scaffold0.183;evm.model.scaffold0.1865;evm.model.scaffold0.2311;evm.model.scaffold0.286;evm.model.scaffold0.303;evm.model.scaffold0.35;evm.model.scaffold0.441;evm.model.scaffold0.80;evm.model.scaffold10.246;evm.model.scaffold10.500;evm.mod…
GO:0006412	translation	277	58	0.00147	evm.model.scaffold0.1032;evm.model.scaffold0.1416;evm.model.scaffold0.1552;evm.model.scaffold0.80;evm.model.scaffold10.500;evm.model.scaffold10.746;evm.model.scaffold10.843;evm.model.scaffold1.1098;evm.model.scaffold1.1151;evm.model.scaffold1.1189;evm.model.scaffold1.1250;evm.model.scaffold11.74;evm.model.scaffold12.208;evm.model.scaffold1.277;evm.model.scaffold13.271;evm.model.scaffold14.403;evm…
GO:0008152	metabolic_process	3886	595	0.0015	evm.model.scaffold0.1009;evm.model.scaffold0.1032;evm.model.scaffold0.1035;evm.model.scaffold0.1175;evm.model.scaffold0.1344;evm.model.scaffold0.1346;evm.model.scaffold0.1355;evm.model.scaffold0.1356;evm.model.scaffold0.1362;evm.model.scaffold0.1413;evm.model.scaffold0.1416;evm.model.scaffold0.1423;evm.model.scaffold0.1478;evm.model.scaffold0.1552;evm.model.scaffold0.1553;evm.model.scaffold0.1647…
GO:0033554	cellular_response_to_stress	222	48	0.00185	evm.model.scaffold0.1355;evm.model.scaffold0.494;evm.model.scaffold10.481;evm.model.scaffold10.850;evm.model.scaffold1.1104;evm.model.scaffold1.177;evm.model.scaffold1.245;evm.model.scaffold1.280;evm.model.scaffold15.406;evm.model.scaffold16.63;evm.model.scaffold17.164;evm.model.scaffold17.9;evm.model.scaffold1.802;evm.model.scaffold18.247;evm.model.scaffold1.826;evm.model.scaffold18.366;evm.mode…
GO:1901576	organic_substance_biosynthetic_process	1748	286	0.00262	evm.model.scaffold0.1032;evm.model.scaffold0.1344;evm.model.scaffold0.1413;evm.model.scaffold0.1416;evm.model.scaffold0.1552;evm.model.scaffold0.1553;evm.model.scaffold0.183;evm.model.scaffold0.1865;evm.model.scaffold0.2311;evm.model.scaffold0.286;evm.model.scaffold0.303;evm.model.scaffold0.35;evm.model.scaffold0.441;evm.model.scaffold0.80;evm.model.scaffold10.246;evm.model.scaffold10.500;evm.mod…
GO:1901360	organic_cyclic_compound_metabolic_process	1890	307	0.00267	evm.model.scaffold0.1035;evm.model.scaffold0.1344;evm.model.scaffold0.1355;evm.model.scaffold0.1413;evm.model.scaffold0.1416;evm.model.scaffold0.1552;evm.model.scaffold0.1553;evm.model.scaffold0.1647;evm.model.scaffold0.183;evm.model.scaffold0.1865;evm.model.scaffold0.2048;evm.model.scaffold0.2250;evm.model.scaffold0.2311;evm.model.scaffold0.2319;evm.model.scaffold0.2320;evm.model.scaffold0.286;e…
GO:0043043	peptide_biosynthetic_process	285	58	0.00292	evm.model.scaffold0.1032;evm.model.scaffold0.1416;evm.model.scaffold0.1552;evm.model.scaffold0.80;evm.model.scaffold10.500;evm.model.scaffold10.746;evm.model.scaffold10.843;evm.model.scaffold1.1098;evm.model.scaffold1.1151;evm.model.scaffold1.1189;evm.model.scaffold1.1250;evm.model.scaffold11.74;evm.model.scaffold12.208;evm.model.scaffold1.277;evm.model.scaffold13.271;evm.model.scaffold14.403;evm…
GO:0006183	GTP_biosynthetic_process	3	3	0.00296	evm.model.scaffold34.9;evm.model.scaffold6.236;gene254
GO:0006228	UTP_biosynthetic_process	3	3	0.00296	evm.model.scaffold34.9;evm.model.scaffold6.236;gene254
GO:0006241	CTP_biosynthetic_process	3	3	0.00296	evm.model.scaffold34.9;evm.model.scaffold6.236;gene254
GO:0009148	pyrimidine_nucleoside_triphosphate_biosynthetic_process	3	3	0.00296	evm.model.scaffold34.9;evm.model.scaffold6.236;gene254
GO:0009208	pyrimidine_ribonucleoside_triphosphate_metabolic_process	3	3	0.00296	evm.model.scaffold34.9;evm.model.scaffold6.236;gene254
GO:0009209	pyrimidine_ribonucleoside_triphosphate_biosynthetic_process	3	3	0.00296	evm.model.scaffold34.9;evm.model.scaffold6.236;gene254
GO:0009218	pyrimidine_ribonucleotide_metabolic_process	3	3	0.00296	evm.model.scaffold34.9;evm.model.scaffold6.236;gene254
GO:0009220	pyrimidine_ribonucleotide_biosynthetic_process	3	3	0.00296	evm.model.scaffold34.9;evm.model.scaffold6.236;gene254
GO:0046036	CTP_metabolic_process	3	3	0.00296	evm.model.scaffold34.9;evm.model.scaffold6.236;gene254
GO:0046039	GTP_metabolic_process	3	3	0.00296	evm.model.scaffold34.9;evm.model.scaffold6.236;gene254
GO:0046051	UTP_metabolic_process	3	3	0.00296	evm.model.scaffold34.9;evm.model.scaffold6.236;gene254
GO:0046132	pyrimidine_ribonucleoside_biosynthetic_process	3	3	0.00296	evm.model.scaffold34.9;evm.model.scaffold6.236;gene254
GO:0046134	pyrimidine_nucleoside_biosynthetic_process	3	3	0.00296	evm.model.scaffold34.9;evm.model.scaffold6.236;gene254
GO:0006220	pyrimidine_nucleotide_metabolic_process	12	6	0.00368	evm.model.scaffold1.1199;evm.model.scaffold13.120;evm.model.scaffold34.9;evm.model.scaffold6.236;gene254;Novel01122
GO:0072528	pyrimidine-containing_compound_biosynthetic_process	16	7	0.00431	evm.model.scaffold1.1199;evm.model.scaffold13.120;evm.model.scaffold23.31;evm.model.scaffold34.9;evm.model.scaffold6.236;gene254;Novel01122
GO:0043604	amide_biosynthetic_process	298	59	0.00511	evm.model.scaffold0.1032;evm.model.scaffold0.1416;evm.model.scaffold0.1552;evm.model.scaffold0.80;evm.model.scaffold10.500;evm.model.scaffold10.746;evm.model.scaffold10.843;evm.model.scaffold1.1098;evm.model.scaffold1.1151;evm.model.scaffold1.1189;evm.model.scaffold1.1250;evm.model.scaffold11.74;evm.model.scaffold12.208;evm.model.scaffold1.277;evm.model.scaffold13.271;evm.model.scaffold14.403;evm…
GO:0009058	biosynthetic_process	1815	293	0.00529	evm.model.scaffold0.1032;evm.model.scaffold0.1344;evm.model.scaffold0.1413;evm.model.scaffold0.1416;evm.model.scaffold0.1552;evm.model.scaffold0.1553;evm.model.scaffold0.183;evm.model.scaffold0.1865;evm.model.scaffold0.2311;evm.model.scaffold0.286;evm.model.scaffold0.303;evm.model.scaffold0.35;evm.model.scaffold0.441;evm.model.scaffold0.80;evm.model.scaffold10.246;evm.model.scaffold10.500;evm.mod…
GO:0044271	cellular_nitrogen_compound_biosynthetic_process	1413	233	0.00533	evm.model.scaffold0.1032;evm.model.scaffold0.1344;evm.model.scaffold0.1413;evm.model.scaffold0.1416;evm.model.scaffold0.1552;evm.model.scaffold0.1553;evm.model.scaffold0.183;evm.model.scaffold0.1865;evm.model.scaffold0.35;evm.model.scaffold0.441;evm.model.scaffold0.80;evm.model.scaffold10.500;evm.model.scaffold10.509;evm.model.scaffold10.619;evm.model.scaffold10.746;evm.model.scaffold10.843;evm.m…
GO:0070887	cellular_response_to_chemical_stimulus	43	13	0.00571	evm.model.scaffold1.280;evm.model.scaffold13.249;evm.model.scaffold2.1149;evm.model.scaffold2.265;evm.model.scaffold24.19.1;evm.model.scaffold24.257;evm.model.scaffold3.303;evm.model.scaffold48.40;evm.model.scaffold52.17;evm.model.scaffold8.5;gene322;Novel00631;Novel01540
GO:0006974	cellular_response_to_DNA_damage_stimulus	188	40	0.00576	evm.model.scaffold0.1355;evm.model.scaffold0.494;evm.model.scaffold10.481;evm.model.scaffold10.850;evm.model.scaffold1.1104;evm.model.scaffold1.177;evm.model.scaffold1.245;evm.model.scaffold15.406;evm.model.scaffold16.63;evm.model.scaffold17.164;evm.model.scaffold17.9;evm.model.scaffold1.802;evm.model.scaffold18.247;evm.model.scaffold1.826;evm.model.scaffold18.366;evm.model.scaffold19.19;evm.mode…
GO:0006518	peptide_metabolic_process	300	59	0.00594	evm.model.scaffold0.1032;evm.model.scaffold0.1416;evm.model.scaffold0.1552;evm.model.scaffold0.80;evm.model.scaffold10.500;evm.model.scaffold10.746;evm.model.scaffold10.843;evm.model.scaffold1.1098;evm.model.scaffold1.1151;evm.model.scaffold1.1189;evm.model.scaffold1.1250;evm.model.scaffold11.74;evm.model.scaffold12.208;evm.model.scaffold1.277;evm.model.scaffold13.271;evm.model.scaffold14.403;evm…
GO:0044267	cellular_protein_metabolic_process	921	157	0.00728	evm.model.scaffold0.1032;evm.model.scaffold0.1175;evm.model.scaffold0.1344;evm.model.scaffold0.1356;evm.model.scaffold0.1416;evm.model.scaffold0.1552;evm.model.scaffold0.1850;evm.model.scaffold0.2223;evm.model.scaffold0.2250;evm.model.scaffold0.53;evm.model.scaffold0.620;evm.model.scaffold0.78;evm.model.scaffold0.80;evm.model.scaffold0.93;evm.model.scaffold10.481;evm.model.scaffold10.500;evm.mode…
GO:0009987	cellular_process	4244	638	0.00747	evm.model.scaffold0.1009;evm.model.scaffold0.1032;evm.model.scaffold0.1035;evm.model.scaffold0.1118;evm.model.scaffold0.1174;evm.model.scaffold0.1175;evm.model.scaffold0.1344;evm.model.scaffold0.1355;evm.model.scaffold0.1356;evm.model.scaffold0.1413;evm.model.scaffold0.1416;evm.model.scaffold0.1445;evm.model.scaffold0.1478;evm.model.scaffold0.1552;evm.model.scaffold0.1553;evm.model.scaffold0.1647…
GO:0009451	RNA_modification	101	24	0.00754	evm.model.scaffold0.2319;evm.model.scaffold0.374;evm.model.scaffold10.521;evm.model.scaffold10.929;evm.model.scaffold1.1104;evm.model.scaffold13.208;evm.model.scaffold17.421;evm.model.scaffold17.528;evm.model.scaffold19.156;evm.model.scaffold19.436;evm.model.scaffold2.1092;evm.model.scaffold21.86;evm.model.scaffold24.238;evm.model.scaffold2.855;evm.model.scaffold30.83;evm.model.scaffold32.4;evm.m…
GO:0006950	response_to_stress	363	68	0.01047	evm.model.scaffold0.1355;evm.model.scaffold0.1867;evm.model.scaffold0.374;evm.model.scaffold0.494;evm.model.scaffold10.481;evm.model.scaffold10.850;evm.model.scaffold1.1104;evm.model.scaffold1.177;evm.model.scaffold1.245;evm.model.scaffold1.280;evm.model.scaffold13.7;evm.model.scaffold15.29;evm.model.scaffold15.406;evm.model.scaffold1.599;evm.model.scaffold16.63;evm.model.scaffold17.164;evm.model…
GO:0000724	double-strand_break_repair_via_homologous_recombination	4	3	0.01055	evm.model.scaffold19.19;evm.model.scaffold26.165;evm.model.scaffold5.248
GO:0046131	pyrimidine_ribonucleoside_metabolic_process	4	3	0.01055	evm.model.scaffold34.9;evm.model.scaffold6.236;gene254
GO:0010556	regulation_of_macromolecule_biosynthetic_process	815	139	0.01148	evm.model.scaffold0.1413;evm.model.scaffold0.1416;evm.model.scaffold0.1553;evm.model.scaffold0.183;evm.model.scaffold0.1865;evm.model.scaffold0.441;evm.model.scaffold10.509;evm.model.scaffold10.619;evm.model.scaffold1.1104;evm.model.scaffold1.1110;evm.model.scaffold1.1167;evm.model.scaffold1.1195;evm.model.scaffold11.292;evm.model.scaffold1.223;evm.model.scaffold12.293;evm.model.scaffold1.235;evm…
GO:0031326	regulation_of_cellular_biosynthetic_process	815	139	0.01148	evm.model.scaffold0.1413;evm.model.scaffold0.1416;evm.model.scaffold0.1553;evm.model.scaffold0.183;evm.model.scaffold0.1865;evm.model.scaffold0.441;evm.model.scaffold10.509;evm.model.scaffold10.619;evm.model.scaffold1.1104;evm.model.scaffold1.1110;evm.model.scaffold1.1167;evm.model.scaffold1.1195;evm.model.scaffold11.292;evm.model.scaffold1.223;evm.model.scaffold12.293;evm.model.scaffold1.235;evm…
GO:0019219	regulation_of_nucleobase-containing_compound_metabolic_process	809	138	0.01171	evm.model.scaffold0.1413;evm.model.scaffold0.1416;evm.model.scaffold0.1553;evm.model.scaffold0.183;evm.model.scaffold0.1865;evm.model.scaffold0.441;evm.model.scaffold10.509;evm.model.scaffold10.619;evm.model.scaffold1.1104;evm.model.scaffold1.1110;evm.model.scaffold1.1167;evm.model.scaffold1.1195;evm.model.scaffold11.292;evm.model.scaffold1.223;evm.model.scaffold12.293;evm.model.scaffold1.235;evm…
GO:0009889	regulation_of_biosynthetic_process	817	139	0.01247	evm.model.scaffold0.1413;evm.model.scaffold0.1416;evm.model.scaffold0.1553;evm.model.scaffold0.183;evm.model.scaffold0.1865;evm.model.scaffold0.441;evm.model.scaffold10.509;evm.model.scaffold10.619;evm.model.scaffold1.1104;evm.model.scaffold1.1110;evm.model.scaffold1.1167;evm.model.scaffold1.1195;evm.model.scaffold11.292;evm.model.scaffold1.223;evm.model.scaffold12.293;evm.model.scaffold1.235;evm…
GO:0051171	regulation_of_nitrogen_compound_metabolic_process	817	139	0.01247	evm.model.scaffold0.1413;evm.model.scaffold0.1416;evm.model.scaffold0.1553;evm.model.scaffold0.183;evm.model.scaffold0.1865;evm.model.scaffold0.441;evm.model.scaffold10.509;evm.model.scaffold10.619;evm.model.scaffold1.1104;evm.model.scaffold1.1110;evm.model.scaffold1.1167;evm.model.scaffold1.1195;evm.model.scaffold11.292;evm.model.scaffold1.223;evm.model.scaffold12.293;evm.model.scaffold1.235;evm…
GO:2001141	regulation_of_RNA_biosynthetic_process	799	136	0.01325	evm.model.scaffold0.1413;evm.model.scaffold0.1416;evm.model.scaffold0.1553;evm.model.scaffold0.183;evm.model.scaffold0.1865;evm.model.scaffold0.441;evm.model.scaffold10.509;evm.model.scaffold10.619;evm.model.scaffold1.1104;evm.model.scaffold1.1110;evm.model.scaffold1.1167;evm.model.scaffold1.1195;evm.model.scaffold11.292;evm.model.scaffold1.223;evm.model.scaffold12.293;evm.model.scaffold1.235;evm…
GO:0014070	response_to_organic_cyclic_compound	15	6	0.01358	evm.model.scaffold1.280;evm.model.scaffold13.249;evm.model.scaffold24.19.1;evm.model.scaffold3.303;evm.model.scaffold48.40;evm.model.scaffold52.17
GO:0033993	response_to_lipid	15	6	0.01358	evm.model.scaffold1.280;evm.model.scaffold13.249;evm.model.scaffold24.19.1;evm.model.scaffold3.303;evm.model.scaffold48.40;evm.model.scaffold52.17
GO:0043401	steroid_hormone_mediated_signaling_pathway	15	6	0.01358	evm.model.scaffold1.280;evm.model.scaffold13.249;evm.model.scaffold24.19.1;evm.model.scaffold3.303;evm.model.scaffold48.40;evm.model.scaffold52.17
GO:0048545	response_to_steroid_hormone	15	6	0.01358	evm.model.scaffold1.280;evm.model.scaffold13.249;evm.model.scaffold24.19.1;evm.model.scaffold3.303;evm.model.scaffold48.40;evm.model.scaffold52.17
GO:0071383	cellular_response_to_steroid_hormone_stimulus	15	6	0.01358	evm.model.scaffold1.280;evm.model.scaffold13.249;evm.model.scaffold24.19.1;evm.model.scaffold3.303;evm.model.scaffold48.40;evm.model.scaffold52.17
GO:0071396	cellular_response_to_lipid	15	6	0.01358	evm.model.scaffold1.280;evm.model.scaffold13.249;evm.model.scaffold24.19.1;evm.model.scaffold3.303;evm.model.scaffold48.40;evm.model.scaffold52.17
GO:0071407	cellular_response_to_organic_cyclic_compound	15	6	0.01358	evm.model.scaffold1.280;evm.model.scaffold13.249;evm.model.scaffold24.19.1;evm.model.scaffold3.303;evm.model.scaffold48.40;evm.model.scaffold52.17
GO:0051252	regulation_of_RNA_metabolic_process	800	136	0.01381	evm.model.scaffold0.1413;evm.model.scaffold0.1416;evm.model.scaffold0.1553;evm.model.scaffold0.183;evm.model.scaffold0.1865;evm.model.scaffold0.441;evm.model.scaffold10.509;evm.model.scaffold10.619;evm.model.scaffold1.1104;evm.model.scaffold1.1110;evm.model.scaffold1.1167;evm.model.scaffold1.1195;evm.model.scaffold11.292;evm.model.scaffold1.223;evm.model.scaffold12.293;evm.model.scaffold1.235;evm…
GO:0043603	cellular_amide_metabolic_process	319	60	0.01444	evm.model.scaffold0.1032;evm.model.scaffold0.1416;evm.model.scaffold0.1552;evm.model.scaffold0.80;evm.model.scaffold10.500;evm.model.scaffold10.746;evm.model.scaffold10.843;evm.model.scaffold1.1098;evm.model.scaffold1.1151;evm.model.scaffold1.1189;evm.model.scaffold1.1250;evm.model.scaffold11.74;evm.model.scaffold12.208;evm.model.scaffold1.277;evm.model.scaffold13.271;evm.model.scaffold14.403;evm…
GO:0010468	regulation_of_gene_expression	821	139	0.01469	evm.model.scaffold0.1413;evm.model.scaffold0.1416;evm.model.scaffold0.1553;evm.model.scaffold0.183;evm.model.scaffold0.1865;evm.model.scaffold0.2048;evm.model.scaffold0.441;evm.model.scaffold10.509;evm.model.scaffold10.619;evm.model.scaffold1.1104;evm.model.scaffold1.1110;evm.model.scaffold1.1167;evm.model.scaffold1.1195;evm.model.scaffold11.292;evm.model.scaffold1.223;evm.model.scaffold12.293;ev…
GO:0071310	cellular_response_to_organic_substance	24	8	0.01534	evm.model.scaffold1.280;evm.model.scaffold13.249;evm.model.scaffold24.19.1;evm.model.scaffold3.303;evm.model.scaffold48.40;evm.model.scaffold52.17;evm.model.scaffold8.5;Novel01540
GO:0016070	RNA_metabolic_process	1337	217	0.01549	evm.model.scaffold0.1035;evm.model.scaffold0.1344;evm.model.scaffold0.1413;evm.model.scaffold0.1416;evm.model.scaffold0.1552;evm.model.scaffold0.1553;evm.model.scaffold0.1647;evm.model.scaffold0.183;evm.model.scaffold0.1865;evm.model.scaffold0.2250;evm.model.scaffold0.2319;evm.model.scaffold0.374;evm.model.scaffold0.441;evm.model.scaffold0.56;evm.model.scaffold0.731;evm.model.scaffold10.509;evm.m…
GO:2000112	regulation_of_cellular_macromolecule_biosynthetic_process	812	137	0.01725	evm.model.scaffold0.1413;evm.model.scaffold0.1416;evm.model.scaffold0.1553;evm.model.scaffold0.183;evm.model.scaffold0.1865;evm.model.scaffold0.441;evm.model.scaffold10.509;evm.model.scaffold10.619;evm.model.scaffold1.1104;evm.model.scaffold1.1110;evm.model.scaffold1.1167;evm.model.scaffold1.1195;evm.model.scaffold11.292;evm.model.scaffold1.223;evm.model.scaffold12.293;evm.model.scaffold1.235;evm…
GO:0072527	pyrimidine-containing_compound_metabolic_process	20	7	0.01738	evm.model.scaffold1.1199;evm.model.scaffold13.120;evm.model.scaffold23.31;evm.model.scaffold34.9;evm.model.scaffold6.236;gene254;Novel01122
GO:0060255	regulation_of_macromolecule_metabolic_process	867	145	0.01921	evm.model.scaffold0.1413;evm.model.scaffold0.1416;evm.model.scaffold0.1553;evm.model.scaffold0.183;evm.model.scaffold0.1865;evm.model.scaffold0.2048;evm.model.scaffold0.441;evm.model.scaffold10.509;evm.model.scaffold10.619;evm.model.scaffold1.1104;evm.model.scaffold1.1110;evm.model.scaffold1.1167;evm.model.scaffold1.1195;evm.model.scaffold11.292;evm.model.scaffold1.223;evm.model.scaffold12.293;ev…
GO:0006355	regulation_of_transcription,_DNA-templated	796	134	0.01983	evm.model.scaffold0.1413;evm.model.scaffold0.1416;evm.model.scaffold0.1553;evm.model.scaffold0.183;evm.model.scaffold0.1865;evm.model.scaffold0.441;evm.model.scaffold10.509;evm.model.scaffold10.619;evm.model.scaffold1.1104;evm.model.scaffold1.1110;evm.model.scaffold1.1167;evm.model.scaffold1.1195;evm.model.scaffold11.292;evm.model.scaffold1.223;evm.model.scaffold12.293;evm.model.scaffold1.235;evm…
GO:1903506	regulation_of_nucleic_acid-templated_transcription	796	134	0.01983	evm.model.scaffold0.1413;evm.model.scaffold0.1416;evm.model.scaffold0.1553;evm.model.scaffold0.183;evm.model.scaffold0.1865;evm.model.scaffold0.441;evm.model.scaffold10.509;evm.model.scaffold10.619;evm.model.scaffold1.1104;evm.model.scaffold1.1110;evm.model.scaffold1.1167;evm.model.scaffold1.1195;evm.model.scaffold11.292;evm.model.scaffold1.223;evm.model.scaffold12.293;evm.model.scaffold1.235;evm…
GO:0015977	carbon_fixation	2	2	0.02062	evm.model.scaffold18.370;evm.model.scaffold5.390
GO:0006260	DNA_replication	234	45	0.02207	evm.model.scaffold0.1344;evm.model.scaffold0.1865;evm.model.scaffold0.2311;evm.model.scaffold0.286;evm.model.scaffold0.303;evm.model.scaffold10.529;evm.model.scaffold12.364;evm.model.scaffold12.46;evm.model.scaffold14.286;evm.model.scaffold15.406;evm.model.scaffold16.126;evm.model.scaffold17.9;evm.model.scaffold20.135;evm.model.scaffold20.162;evm.model.scaffold20.220;evm.model.scaffold20.81;evm.m…
GO:0080090	regulation_of_primary_metabolic_process	859	143	0.02324	evm.model.scaffold0.1413;evm.model.scaffold0.1416;evm.model.scaffold0.1553;evm.model.scaffold0.183;evm.model.scaffold0.1865;evm.model.scaffold0.441;evm.model.scaffold10.509;evm.model.scaffold10.619;evm.model.scaffold1.1104;evm.model.scaffold1.1110;evm.model.scaffold1.1167;evm.model.scaffold1.1195;evm.model.scaffold11.292;evm.model.scaffold1.223;evm.model.scaffold12.293;evm.model.scaffold12.301;ev…
GO:0000725	recombinational_repair	5	3	0.02357	evm.model.scaffold19.19;evm.model.scaffold26.165;evm.model.scaffold5.248
GO:0006213	pyrimidine_nucleoside_metabolic_process	5	3	0.02357	evm.model.scaffold34.9;evm.model.scaffold6.236;gene254
GO:0009147	pyrimidine_nucleoside_triphosphate_metabolic_process	5	3	0.02357	evm.model.scaffold34.9;evm.model.scaffold6.236;gene254
GO:0006281	DNA_repair	175	35	0.02367	evm.model.scaffold0.1355;evm.model.scaffold0.494;evm.model.scaffold10.481;evm.model.scaffold1.1104;evm.model.scaffold1.177;evm.model.scaffold15.406;evm.model.scaffold16.63;evm.model.scaffold17.164;evm.model.scaffold17.9;evm.model.scaffold1.802;evm.model.scaffold18.247;evm.model.scaffold1.826;evm.model.scaffold18.366;evm.model.scaffold19.19;evm.model.scaffold19.366;evm.model.scaffold20.162;evm.mod…
GO:0006259	DNA_metabolic_process	472	83	0.02407	evm.model.scaffold0.1344;evm.model.scaffold0.1355;evm.model.scaffold0.1865;evm.model.scaffold0.2048;evm.model.scaffold0.2311;evm.model.scaffold0.286;evm.model.scaffold0.303;evm.model.scaffold0.494;evm.model.scaffold10.481;evm.model.scaffold10.529;evm.model.scaffold1.1104;evm.model.scaffold11.406;evm.model.scaffold1.177;evm.model.scaffold12.364;evm.model.scaffold12.46;evm.model.scaffold14.286;evm.…
GO:0005996	monosaccharide_metabolic_process	26	8	0.02509	evm.model.scaffold14.426;evm.model.scaffold20.63;evm.model.scaffold23.140;evm.model.scaffold36.94;evm.model.scaffold4.327;evm.model.scaffold471.1;gene235;gene333
GO:0009755	hormone-mediated_signaling_pathway	17	6	0.02607	evm.model.scaffold1.280;evm.model.scaffold13.249;evm.model.scaffold24.19.1;evm.model.scaffold3.303;evm.model.scaffold48.40;evm.model.scaffold52.17
GO:0032870	cellular_response_to_hormone_stimulus	17	6	0.02607	evm.model.scaffold1.280;evm.model.scaffold13.249;evm.model.scaffold24.19.1;evm.model.scaffold3.303;evm.model.scaffold48.40;evm.model.scaffold52.17
GO:0006334	nucleosome_assembly	13	5	0.02868	evm.model.scaffold10.828;evm.model.scaffold10.833;evm.model.scaffold10.836;evm.model.scaffold23.294;evm.model.scaffold7.190
GO:0031497	chromatin_assembly	13	5	0.02868	evm.model.scaffold10.828;evm.model.scaffold10.833;evm.model.scaffold10.836;evm.model.scaffold23.294;evm.model.scaffold7.190
GO:0034728	nucleosome_organization	13	5	0.02868	evm.model.scaffold10.828;evm.model.scaffold10.833;evm.model.scaffold10.836;evm.model.scaffold23.294;evm.model.scaffold7.190
GO:0034654	nucleobase-containing_compound_biosynthetic_process	1098	177	0.03737	evm.model.scaffold0.1344;evm.model.scaffold0.1413;evm.model.scaffold0.1416;evm.model.scaffold0.1553;evm.model.scaffold0.183;evm.model.scaffold0.1865;evm.model.scaffold0.35;evm.model.scaffold0.441;evm.model.scaffold10.509;evm.model.scaffold10.619;evm.model.scaffold1.1104;evm.model.scaffold1.1110;evm.model.scaffold1.1167;evm.model.scaffold1.1195;evm.model.scaffold1.1199;evm.model.scaffold11.292;evm…
GO:0019318	hexose_metabolic_process	23	7	0.0374	evm.model.scaffold14.426;evm.model.scaffold20.63;evm.model.scaffold23.140;evm.model.scaffold36.94;evm.model.scaffold4.327;evm.model.scaffold471.1;gene235
GO:0006979	response_to_oxidative_stress	28	8	0.03851	evm.model.scaffold1.280;evm.model.scaffold15.29;evm.model.scaffold2.1149;evm.model.scaffold2.265;evm.model.scaffold24.257;evm.model.scaffold26.165;gene322;Novel00631
GO:0006333	chromatin_assembly_or_disassembly	14	5	0.03948	evm.model.scaffold10.828;evm.model.scaffold10.833;evm.model.scaffold10.836;evm.model.scaffold23.294;evm.model.scaffold7.190
GO:0006414	translational_elongation	6	3	0.04216	evm.model.scaffold1.1098;evm.model.scaffold17.168;evm.model.scaffold6.386
GO:1901068	guanosine-containing_compound_metabolic_process	6	3	0.04216	evm.model.scaffold34.9;evm.model.scaffold6.236;gene254
GO:1901070	guanosine-containing_compound_biosynthetic_process	6	3	0.04216	evm.model.scaffold34.9;evm.model.scaffold6.236;gene254
GO:0034599	cellular_response_to_oxidative_stress	19	6	0.04447	evm.model.scaffold1.280;evm.model.scaffold2.1149;evm.model.scaffold2.265;evm.model.scaffold24.257;gene322;Novel00631
GO:0071495	cellular_response_to_endogenous_stimulus	19	6	0.04447	evm.model.scaffold1.280;evm.model.scaffold13.249;evm.model.scaffold24.19.1;evm.model.scaffold3.303;evm.model.scaffold48.40;evm.model.scaffold52.17
GO:0006955	immune_response	39	10	0.04453	evm.model.scaffold0.1116;evm.model.scaffold1.220;evm.model.scaffold13.7;evm.model.scaffold15.13;evm.model.scaffold17.72;evm.model.scaffold19.274;evm.model.scaffold22.220;evm.model.scaffold22.98;evm.model.scaffold2.415;gene159
GO:0007018	microtubule-based_movement	45	11	0.04954	evm.model.scaffold10.365;evm.model.scaffold1.280;evm.model.scaffold17.308;evm.model.scaffold36.65;gene10;gene16;gene73;gene76;gene79;gene81;gene85
GO:0043414	macromolecule_methylation	45	11	0.04954	evm.model.scaffold0.2048;evm.model.scaffold10.929;evm.model.scaffold17.528;evm.model.scaffold19.436;evm.model.scaffold2.1092;evm.model.scaffold21.86;evm.model.scaffold2.341;evm.model.scaffold2.587;evm.model.scaffold2.855;evm.model.scaffold48.42;evm.model.scaffold7.373
GO:0006400	tRNA_modification	67	15	0.04973	evm.model.scaffold0.2319;evm.model.scaffold0.374;evm.model.scaffold10.521;evm.model.scaffold1.1104;evm.model.scaffold13.208;evm.model.scaffold17.421;evm.model.scaffold19.156;evm.model.scaffold19.436;evm.model.scaffold32.4;evm.model.scaffold3.245;evm.model.scaffold34.92;evm.model.scaffold41.98;evm.model.scaffold4.957;evm.model.scaffold8.3;evm.model.scaffold9.60

## Sheet: shared upregulated genes
GO.ID	Term	Annotated	Significant	PValue	ann.genes
GO:0044237	cellular_metabolic_process	2872	298	1.4e-09	evm.model.scaffold0.1032;evm.model.scaffold0.1175;evm.model.scaffold0.1356;evm.model.scaffold0.1413;evm.model.scaffold0.1416;evm.model.scaffold0.1552;evm.model.scaffold0.1553;evm.model.scaffold0.1665;evm.model.scaffold0.183;evm.model.scaffold0.1850;evm.model.scaffold0.1865;evm.model.scaffold0.2048;evm.model.scaffold0.2250;evm.model.scaffold0.2311;evm.model.scaffold0.2319;evm.model.scaffold0.2320;…
GO:0044260	cellular_macromolecule_metabolic_process	2325	252	2.4e-09	evm.model.scaffold0.1032;evm.model.scaffold0.1175;evm.model.scaffold0.1356;evm.model.scaffold0.1413;evm.model.scaffold0.1416;evm.model.scaffold0.1552;evm.model.scaffold0.1553;evm.model.scaffold0.183;evm.model.scaffold0.1850;evm.model.scaffold0.1865;evm.model.scaffold0.2048;evm.model.scaffold0.2250;evm.model.scaffold0.2311;evm.model.scaffold0.2319;evm.model.scaffold0.286;evm.model.scaffold0.303;ev…
GO:0034641	cellular_nitrogen_compound_metabolic_process	2074	227	1.8e-08	evm.model.scaffold0.1032;evm.model.scaffold0.1413;evm.model.scaffold0.1416;evm.model.scaffold0.1552;evm.model.scaffold0.1553;evm.model.scaffold0.183;evm.model.scaffold0.1865;evm.model.scaffold0.2048;evm.model.scaffold0.2250;evm.model.scaffold0.2311;evm.model.scaffold0.2319;evm.model.scaffold0.2320;evm.model.scaffold0.286;evm.model.scaffold0.303;evm.model.scaffold0.35;evm.model.scaffold0.374;evm.m…
GO:0006807	nitrogen_compound_metabolic_process	2186	232	2.1e-07	evm.model.scaffold0.1032;evm.model.scaffold0.1413;evm.model.scaffold0.1416;evm.model.scaffold0.1552;evm.model.scaffold0.1553;evm.model.scaffold0.183;evm.model.scaffold0.1865;evm.model.scaffold0.2048;evm.model.scaffold0.2250;evm.model.scaffold0.2268;evm.model.scaffold0.2311;evm.model.scaffold0.2319;evm.model.scaffold0.2320;evm.model.scaffold0.286;evm.model.scaffold0.303;evm.model.scaffold0.35;evm.…
GO:0043170	macromolecule_metabolic_process	2708	272	1.3e-06	evm.model.scaffold0.1009;evm.model.scaffold0.1032;evm.model.scaffold0.1175;evm.model.scaffold0.1356;evm.model.scaffold0.1413;evm.model.scaffold0.1416;evm.model.scaffold0.1423;evm.model.scaffold0.1552;evm.model.scaffold0.1553;evm.model.scaffold0.183;evm.model.scaffold0.1850;evm.model.scaffold0.1865;evm.model.scaffold0.2048;evm.model.scaffold0.2250;evm.model.scaffold0.2268;evm.model.scaffold0.2311;…
GO:0071704	organic_substance_metabolic_process	3335	321	2.4e-06	evm.model.scaffold0.1009;evm.model.scaffold0.1032;evm.model.scaffold0.1175;evm.model.scaffold0.1356;evm.model.scaffold0.1413;evm.model.scaffold0.1416;evm.model.scaffold0.1423;evm.model.scaffold0.1552;evm.model.scaffold0.1553;evm.model.scaffold0.183;evm.model.scaffold0.1850;evm.model.scaffold0.1865;evm.model.scaffold0.2048;evm.model.scaffold0.2250;evm.model.scaffold0.2268;evm.model.scaffold0.2311;…
GO:0044238	primary_metabolic_process	3190	309	3.1e-06	evm.model.scaffold0.1009;evm.model.scaffold0.1032;evm.model.scaffold0.1175;evm.model.scaffold0.1356;evm.model.scaffold0.1413;evm.model.scaffold0.1416;evm.model.scaffold0.1423;evm.model.scaffold0.1552;evm.model.scaffold0.1553;evm.model.scaffold0.183;evm.model.scaffold0.1850;evm.model.scaffold0.1865;evm.model.scaffold0.2048;evm.model.scaffold0.2250;evm.model.scaffold0.2311;evm.model.scaffold0.2319;…
GO:0006412	translation	277	44	1.2e-05	evm.model.scaffold0.1032;evm.model.scaffold0.1416;evm.model.scaffold0.1552;evm.model.scaffold0.80;evm.model.scaffold10.500;evm.model.scaffold10.843;evm.model.scaffold1.1098;evm.model.scaffold1.1151;evm.model.scaffold1.1189;evm.model.scaffold1.1250;evm.model.scaffold12.208;evm.model.scaffold1.277;evm.model.scaffold13.271;evm.model.scaffold14.403;evm.model.scaffold16.276;evm.model.scaffold17.168;ev…
GO:0009451	RNA_modification	101	22	1.7e-05	evm.model.scaffold0.2319;evm.model.scaffold0.374;evm.model.scaffold10.521;evm.model.scaffold10.929;evm.model.scaffold1.1104;evm.model.scaffold13.208;evm.model.scaffold17.421;evm.model.scaffold17.528;evm.model.scaffold19.436;evm.model.scaffold2.1092;evm.model.scaffold21.86;evm.model.scaffold24.238;evm.model.scaffold2.855;evm.model.scaffold30.83;evm.model.scaffold3.245;evm.model.scaffold34.91;evm.m…
GO:0008152	metabolic_process	3886	359	2e-05	evm.model.scaffold0.1009;evm.model.scaffold0.1032;evm.model.scaffold0.1175;evm.model.scaffold0.1356;evm.model.scaffold0.1362;evm.model.scaffold0.1413;evm.model.scaffold0.1416;evm.model.scaffold0.1423;evm.model.scaffold0.1552;evm.model.scaffold0.1553;evm.model.scaffold0.1665;evm.model.scaffold0.183;evm.model.scaffold0.1850;evm.model.scaffold0.1865;evm.model.scaffold0.2048;evm.model.scaffold0.2250;…
GO:0043043	peptide_biosynthetic_process	285	44	2.5e-05	evm.model.scaffold0.1032;evm.model.scaffold0.1416;evm.model.scaffold0.1552;evm.model.scaffold0.80;evm.model.scaffold10.500;evm.model.scaffold10.843;evm.model.scaffold1.1098;evm.model.scaffold1.1151;evm.model.scaffold1.1189;evm.model.scaffold1.1250;evm.model.scaffold12.208;evm.model.scaffold1.277;evm.model.scaffold13.271;evm.model.scaffold14.403;evm.model.scaffold16.276;evm.model.scaffold17.168;ev…
GO:0006518	peptide_metabolic_process	300	45	4.2e-05	evm.model.scaffold0.1032;evm.model.scaffold0.1416;evm.model.scaffold0.1552;evm.model.scaffold0.80;evm.model.scaffold10.500;evm.model.scaffold10.843;evm.model.scaffold1.1098;evm.model.scaffold1.1151;evm.model.scaffold1.1189;evm.model.scaffold1.1250;evm.model.scaffold12.208;evm.model.scaffold1.277;evm.model.scaffold13.271;evm.model.scaffold14.403;evm.model.scaffold16.276;evm.model.scaffold17.168;ev…
GO:0006974	cellular_response_to_DNA_damage_stimulus	188	32	5e-05	evm.model.scaffold0.494;evm.model.scaffold10.481;evm.model.scaffold10.850;evm.model.scaffold1.1104;evm.model.scaffold1.177;evm.model.scaffold1.245;evm.model.scaffold15.406;evm.model.scaffold17.164;evm.model.scaffold1.802;evm.model.scaffold18.247;evm.model.scaffold1.826;evm.model.scaffold18.366;evm.model.scaffold19.366;evm.model.scaffold20.162;evm.model.scaffold21.431;evm.model.scaffold22.127;evm.…
GO:0043604	amide_biosynthetic_process	298	44	7.6e-05	evm.model.scaffold0.1032;evm.model.scaffold0.1416;evm.model.scaffold0.1552;evm.model.scaffold0.80;evm.model.scaffold10.500;evm.model.scaffold10.843;evm.model.scaffold1.1098;evm.model.scaffold1.1151;evm.model.scaffold1.1189;evm.model.scaffold1.1250;evm.model.scaffold12.208;evm.model.scaffold1.277;evm.model.scaffold13.271;evm.model.scaffold14.403;evm.model.scaffold16.276;evm.model.scaffold17.168;ev…
GO:0006139	nucleobase-containing_compound_metabolic_process	1781	183	0.00012	evm.model.scaffold0.1413;evm.model.scaffold0.1416;evm.model.scaffold0.1552;evm.model.scaffold0.1553;evm.model.scaffold0.183;evm.model.scaffold0.1865;evm.model.scaffold0.2048;evm.model.scaffold0.2250;evm.model.scaffold0.2311;evm.model.scaffold0.2319;evm.model.scaffold0.2320;evm.model.scaffold0.286;evm.model.scaffold0.303;evm.model.scaffold0.35;evm.model.scaffold0.374;evm.model.scaffold0.494;evm.mo…
GO:0044267	cellular_protein_metabolic_process	921	105	0.00014	evm.model.scaffold0.1032;evm.model.scaffold0.1175;evm.model.scaffold0.1356;evm.model.scaffold0.1416;evm.model.scaffold0.1552;evm.model.scaffold0.1850;evm.model.scaffold0.2250;evm.model.scaffold0.53;evm.model.scaffold0.620;evm.model.scaffold0.78;evm.model.scaffold0.80;evm.model.scaffold10.481;evm.model.scaffold10.500;evm.model.scaffold10.521;evm.model.scaffold10.839;evm.model.scaffold10.843;evm.mo…
GO:0046483	heterocycle_metabolic_process	1858	189	0.00015	evm.model.scaffold0.1413;evm.model.scaffold0.1416;evm.model.scaffold0.1552;evm.model.scaffold0.1553;evm.model.scaffold0.183;evm.model.scaffold0.1865;evm.model.scaffold0.2048;evm.model.scaffold0.2250;evm.model.scaffold0.2311;evm.model.scaffold0.2319;evm.model.scaffold0.2320;evm.model.scaffold0.286;evm.model.scaffold0.303;evm.model.scaffold0.35;evm.model.scaffold0.374;evm.model.scaffold0.494;evm.mo…
GO:0009987	cellular_process	4244	381	0.00018	evm.model.scaffold0.1009;evm.model.scaffold0.1032;evm.model.scaffold0.1175;evm.model.scaffold0.1356;evm.model.scaffold0.1413;evm.model.scaffold0.1416;evm.model.scaffold0.1552;evm.model.scaffold0.1553;evm.model.scaffold0.1652_evm.model.scaffold0.1653;evm.model.scaffold0.1663;evm.model.scaffold0.1665;evm.model.scaffold0.1797;evm.model.scaffold0.183;evm.model.scaffold0.1850;evm.model.scaffold0.1865;…
GO:0006725	cellular_aromatic_compound_metabolic_process	1853	188	0.00019	evm.model.scaffold0.1413;evm.model.scaffold0.1416;evm.model.scaffold0.1552;evm.model.scaffold0.1553;evm.model.scaffold0.183;evm.model.scaffold0.1865;evm.model.scaffold0.2048;evm.model.scaffold0.2250;evm.model.scaffold0.2311;evm.model.scaffold0.2319;evm.model.scaffold0.2320;evm.model.scaffold0.286;evm.model.scaffold0.303;evm.model.scaffold0.35;evm.model.scaffold0.374;evm.model.scaffold0.494;evm.mo…
GO:0043603	cellular_amide_metabolic_process	319	45	0.00019	evm.model.scaffold0.1032;evm.model.scaffold0.1416;evm.model.scaffold0.1552;evm.model.scaffold0.80;evm.model.scaffold10.500;evm.model.scaffold10.843;evm.model.scaffold1.1098;evm.model.scaffold1.1151;evm.model.scaffold1.1189;evm.model.scaffold1.1250;evm.model.scaffold12.208;evm.model.scaffold1.277;evm.model.scaffold13.271;evm.model.scaffold14.403;evm.model.scaffold16.276;evm.model.scaffold17.168;ev…
GO:0033554	cellular_response_to_stress	222	34	0.00025	evm.model.scaffold0.494;evm.model.scaffold10.481;evm.model.scaffold10.850;evm.model.scaffold1.1104;evm.model.scaffold1.177;evm.model.scaffold1.245;evm.model.scaffold15.406;evm.model.scaffold17.164;evm.model.scaffold1.802;evm.model.scaffold18.247;evm.model.scaffold1.826;evm.model.scaffold18.366;evm.model.scaffold19.366;evm.model.scaffold20.162;evm.model.scaffold21.431;evm.model.scaffold22.127;evm.…
GO:0034660	ncRNA_metabolic_process	228	34	0.00042	evm.model.scaffold0.1416;evm.model.scaffold0.1552;evm.model.scaffold0.2250;evm.model.scaffold0.2319;evm.model.scaffold0.374;evm.model.scaffold0.731;evm.model.scaffold10.521;evm.model.scaffold10.929;evm.model.scaffold1.1104;evm.model.scaffold13.208;evm.model.scaffold16.276;evm.model.scaffold17.421;evm.model.scaffold17.528;evm.model.scaffold19.436;evm.model.scaffold21.352;evm.model.scaffold21.86;ev…
GO:1901360	organic_cyclic_compound_metabolic_process	1890	189	0.00042	evm.model.scaffold0.1413;evm.model.scaffold0.1416;evm.model.scaffold0.1552;evm.model.scaffold0.1553;evm.model.scaffold0.183;evm.model.scaffold0.1865;evm.model.scaffold0.2048;evm.model.scaffold0.2250;evm.model.scaffold0.2311;evm.model.scaffold0.2319;evm.model.scaffold0.2320;evm.model.scaffold0.286;evm.model.scaffold0.303;evm.model.scaffold0.35;evm.model.scaffold0.374;evm.model.scaffold0.494;evm.mo…
GO:0090304	nucleic_acid_metabolic_process	1616	165	0.00046	evm.model.scaffold0.1413;evm.model.scaffold0.1416;evm.model.scaffold0.1552;evm.model.scaffold0.1553;evm.model.scaffold0.183;evm.model.scaffold0.1865;evm.model.scaffold0.2048;evm.model.scaffold0.2250;evm.model.scaffold0.2311;evm.model.scaffold0.2319;evm.model.scaffold0.286;evm.model.scaffold0.303;evm.model.scaffold0.374;evm.model.scaffold0.494;evm.model.scaffold0.56;evm.model.scaffold0.731;evm.mod…
GO:0006183	GTP_biosynthetic_process	3	3	0.00055	evm.model.scaffold34.9;evm.model.scaffold6.236;gene254
GO:0006228	UTP_biosynthetic_process	3	3	0.00055	evm.model.scaffold34.9;evm.model.scaffold6.236;gene254
GO:0006241	CTP_biosynthetic_process	3	3	0.00055	evm.model.scaffold34.9;evm.model.scaffold6.236;gene254
GO:0009148	pyrimidine_nucleoside_triphosphate_biosynthetic_process	3	3	0.00055	evm.model.scaffold34.9;evm.model.scaffold6.236;gene254
GO:0009208	pyrimidine_ribonucleoside_triphosphate_metabolic_process	3	3	0.00055	evm.model.scaffold34.9;evm.model.scaffold6.236;gene254
GO:0009209	pyrimidine_ribonucleoside_triphosphate_biosynthetic_process	3	3	0.00055	evm.model.scaffold34.9;evm.model.scaffold6.236;gene254
GO:0009218	pyrimidine_ribonucleotide_metabolic_process	3	3	0.00055	evm.model.scaffold34.9;evm.model.scaffold6.236;gene254
GO:0009220	pyrimidine_ribonucleotide_biosynthetic_process	3	3	0.00055	evm.model.scaffold34.9;evm.model.scaffold6.236;gene254
GO:0046036	CTP_metabolic_process	3	3	0.00055	evm.model.scaffold34.9;evm.model.scaffold6.236;gene254
GO:0046039	GTP_metabolic_process	3	3	0.00055	evm.model.scaffold34.9;evm.model.scaffold6.236;gene254
GO:0046051	UTP_metabolic_process	3	3	0.00055	evm.model.scaffold34.9;evm.model.scaffold6.236;gene254
GO:0046132	pyrimidine_ribonucleoside_biosynthetic_process	3	3	0.00055	evm.model.scaffold34.9;evm.model.scaffold6.236;gene254
GO:0046134	pyrimidine_nucleoside_biosynthetic_process	3	3	0.00055	evm.model.scaffold34.9;evm.model.scaffold6.236;gene254
GO:0006259	DNA_metabolic_process	472	59	0.00056	evm.model.scaffold0.1865;evm.model.scaffold0.2048;evm.model.scaffold0.2311;evm.model.scaffold0.286;evm.model.scaffold0.303;evm.model.scaffold0.494;evm.model.scaffold10.481;evm.model.scaffold10.529;evm.model.scaffold1.1104;evm.model.scaffold11.406;evm.model.scaffold1.177;evm.model.scaffold12.364;evm.model.scaffold12.46;evm.model.scaffold14.286;evm.model.scaffold15.406;evm.model.scaffold16.126;evm.…
GO:0034470	ncRNA_processing	170	27	0.00061	evm.model.scaffold0.2250;evm.model.scaffold0.2319;evm.model.scaffold0.374;evm.model.scaffold0.731;evm.model.scaffold10.521;evm.model.scaffold10.929;evm.model.scaffold1.1104;evm.model.scaffold13.208;evm.model.scaffold17.421;evm.model.scaffold17.528;evm.model.scaffold19.436;evm.model.scaffold21.352;evm.model.scaffold21.86;evm.model.scaffold24.46;evm.model.scaffold25.315;evm.model.scaffold28.199;evm…
GO:1901566	organonitrogen_compound_biosynthetic_process	515	63	0.00064	evm.model.scaffold0.1032;evm.model.scaffold0.1416;evm.model.scaffold0.1552;evm.model.scaffold0.35;evm.model.scaffold0.80;evm.model.scaffold10.500;evm.model.scaffold10.521;evm.model.scaffold10.843;evm.model.scaffold1.1098;evm.model.scaffold1.1151;evm.model.scaffold1.1180;evm.model.scaffold1.1189;evm.model.scaffold1.1250;evm.model.scaffold12.208;evm.model.scaffold1.277;evm.model.scaffold13.120;evm.…
GO:0006221	pyrimidine_nucleotide_biosynthetic_process	10	5	0.00066	evm.model.scaffold13.120;evm.model.scaffold34.9;evm.model.scaffold6.236;gene254;Novel01122
GO:0043414	macromolecule_methylation	45	11	0.0008	evm.model.scaffold0.2048;evm.model.scaffold10.929;evm.model.scaffold17.528;evm.model.scaffold19.436;evm.model.scaffold2.1092;evm.model.scaffold21.86;evm.model.scaffold2.341;evm.model.scaffold2.587;evm.model.scaffold2.855;evm.model.scaffold48.42;evm.model.scaffold7.373
GO:0006281	DNA_repair	175	27	0.00096	evm.model.scaffold0.494;evm.model.scaffold10.481;evm.model.scaffold1.1104;evm.model.scaffold1.177;evm.model.scaffold15.406;evm.model.scaffold17.164;evm.model.scaffold1.802;evm.model.scaffold18.247;evm.model.scaffold1.826;evm.model.scaffold18.366;evm.model.scaffold19.366;evm.model.scaffold20.162;evm.model.scaffold21.431;evm.model.scaffold22.127;evm.model.scaffold24.36;evm.model.scaffold26.165;evm.…
GO:0006950	response_to_stress	363	47	0.00098	evm.model.scaffold0.1867;evm.model.scaffold0.374;evm.model.scaffold0.494;evm.model.scaffold10.481;evm.model.scaffold10.850;evm.model.scaffold1.1104;evm.model.scaffold1.177;evm.model.scaffold1.245;evm.model.scaffold13.7;evm.model.scaffold15.29;evm.model.scaffold15.406;evm.model.scaffold17.164;evm.model.scaffold1.802;evm.model.scaffold18.247;evm.model.scaffold1.826;evm.model.scaffold18.366;evm.mode…
GO:0072528	pyrimidine-containing_compound_biosynthetic_process	16	6	0.00118	evm.model.scaffold13.120;evm.model.scaffold23.31;evm.model.scaffold34.9;evm.model.scaffold6.236;gene254;Novel01122
GO:0010467	gene_expression	1514	153	0.00136	evm.model.scaffold0.1032;evm.model.scaffold0.1413;evm.model.scaffold0.1416;evm.model.scaffold0.1552;evm.model.scaffold0.1553;evm.model.scaffold0.183;evm.model.scaffold0.1865;evm.model.scaffold0.2048;evm.model.scaffold0.2250;evm.model.scaffold0.2319;evm.model.scaffold0.374;evm.model.scaffold0.731;evm.model.scaffold0.80;evm.model.scaffold10.500;evm.model.scaffold10.521;evm.model.scaffold10.619;evm.…
GO:0006220	pyrimidine_nucleotide_metabolic_process	12	5	0.00179	evm.model.scaffold13.120;evm.model.scaffold34.9;evm.model.scaffold6.236;gene254;Novel01122
GO:0046131	pyrimidine_ribonucleoside_metabolic_process	4	3	0.00208	evm.model.scaffold34.9;evm.model.scaffold6.236;gene254
GO:0042254	ribosome_biogenesis	82	15	0.00246	evm.model.scaffold0.731;evm.model.scaffold17.528;evm.model.scaffold21.86;evm.model.scaffold22.225;evm.model.scaffold25.315;evm.model.scaffold28.199;evm.model.scaffold2.855;evm.model.scaffold29.153;evm.model.scaffold31.140;evm.model.scaffold45.59;evm.model.scaffold5.494;evm.model.scaffold7.373;evm.model.scaffold7.39;evm.model.scaffold8.336;gene350
GO:0006400	tRNA_modification	67	13	0.00274	evm.model.scaffold0.2319;evm.model.scaffold0.374;evm.model.scaffold10.521;evm.model.scaffold1.1104;evm.model.scaffold13.208;evm.model.scaffold17.421;evm.model.scaffold19.436;evm.model.scaffold3.245;evm.model.scaffold34.92;evm.model.scaffold41.98;evm.model.scaffold4.957;evm.model.scaffold8.3;evm.model.scaffold9.60
GO:0044249	cellular_biosynthetic_process	1706	167	0.00328	evm.model.scaffold0.1032;evm.model.scaffold0.1413;evm.model.scaffold0.1416;evm.model.scaffold0.1552;evm.model.scaffold0.1553;evm.model.scaffold0.183;evm.model.scaffold0.1865;evm.model.scaffold0.2311;evm.model.scaffold0.286;evm.model.scaffold0.303;evm.model.scaffold0.35;evm.model.scaffold0.80;evm.model.scaffold10.500;evm.model.scaffold10.521;evm.model.scaffold10.529;evm.model.scaffold10.619;evm.mo…
GO:1901576	organic_substance_biosynthetic_process	1748	170	0.00396	evm.model.scaffold0.1032;evm.model.scaffold0.1413;evm.model.scaffold0.1416;evm.model.scaffold0.1552;evm.model.scaffold0.1553;evm.model.scaffold0.183;evm.model.scaffold0.1865;evm.model.scaffold0.2311;evm.model.scaffold0.286;evm.model.scaffold0.303;evm.model.scaffold0.35;evm.model.scaffold0.80;evm.model.scaffold10.500;evm.model.scaffold10.521;evm.model.scaffold10.529;evm.model.scaffold10.619;evm.mo…
GO:0032259	methylation	62	12	0.00403	evm.model.scaffold0.2048;evm.model.scaffold10.929;evm.model.scaffold13.208;evm.model.scaffold17.528;evm.model.scaffold19.436;evm.model.scaffold2.1092;evm.model.scaffold21.86;evm.model.scaffold2.341;evm.model.scaffold2.587;evm.model.scaffold2.855;evm.model.scaffold48.42;evm.model.scaffold7.373
GO:0001510	RNA_methylation	26	7	0.00403	evm.model.scaffold10.929;evm.model.scaffold17.528;evm.model.scaffold19.436;evm.model.scaffold2.1092;evm.model.scaffold21.86;evm.model.scaffold2.855;evm.model.scaffold7.373
GO:0072527	pyrimidine-containing_compound_metabolic_process	20	6	0.00429	evm.model.scaffold13.120;evm.model.scaffold23.31;evm.model.scaffold34.9;evm.model.scaffold6.236;gene254;Novel01122
GO:0006396	RNA_processing	330	41	0.00441	evm.model.scaffold0.1413;evm.model.scaffold0.2250;evm.model.scaffold0.2319;evm.model.scaffold0.374;evm.model.scaffold0.731;evm.model.scaffold10.521;evm.model.scaffold10.929;evm.model.scaffold1.1104;evm.model.scaffold1.223;evm.model.scaffold12.433;evm.model.scaffold13.179;evm.model.scaffold13.208;evm.model.scaffold1.644;evm.model.scaffold17.421;evm.model.scaffold17.528;evm.model.scaffold19.436;evm…
GO:0022613	ribonucleoprotein_complex_biogenesis	87	15	0.00443	evm.model.scaffold0.731;evm.model.scaffold17.528;evm.model.scaffold21.86;evm.model.scaffold22.225;evm.model.scaffold25.315;evm.model.scaffold28.199;evm.model.scaffold2.855;evm.model.scaffold29.153;evm.model.scaffold31.140;evm.model.scaffold45.59;evm.model.scaffold5.494;evm.model.scaffold7.373;evm.model.scaffold7.39;evm.model.scaffold8.336;gene350
GO:0009059	macromolecule_biosynthetic_process	1430	142	0.00451	evm.model.scaffold0.1032;evm.model.scaffold0.1413;evm.model.scaffold0.1416;evm.model.scaffold0.1552;evm.model.scaffold0.1553;evm.model.scaffold0.183;evm.model.scaffold0.1865;evm.model.scaffold0.2311;evm.model.scaffold0.286;evm.model.scaffold0.303;evm.model.scaffold0.80;evm.model.scaffold10.500;evm.model.scaffold10.529;evm.model.scaffold10.619;evm.model.scaffold10.843;evm.model.scaffold1.1098;evm.…
GO:0006213	pyrimidine_nucleoside_metabolic_process	5	3	0.00488	evm.model.scaffold34.9;evm.model.scaffold6.236;gene254
GO:0009147	pyrimidine_nucleoside_triphosphate_metabolic_process	5	3	0.00488	evm.model.scaffold34.9;evm.model.scaffold6.236;gene254
GO:0034645	cellular_macromolecule_biosynthetic_process	1412	140	0.00515	evm.model.scaffold0.1032;evm.model.scaffold0.1413;evm.model.scaffold0.1416;evm.model.scaffold0.1552;evm.model.scaffold0.1553;evm.model.scaffold0.183;evm.model.scaffold0.1865;evm.model.scaffold0.2311;evm.model.scaffold0.286;evm.model.scaffold0.303;evm.model.scaffold0.80;evm.model.scaffold10.500;evm.model.scaffold10.529;evm.model.scaffold10.619;evm.model.scaffold10.843;evm.model.scaffold1.1098;evm.…
GO:0015977	carbon_fixation	2	2	0.00675	evm.model.scaffold18.370;evm.model.scaffold5.390
GO:0009132	nucleoside_diphosphate_metabolic_process	16	5	0.00751	evm.model.scaffold34.9;evm.model.scaffold6.236;gene235;gene254;gene272
GO:0009058	biosynthetic_process	1815	173	0.00873	evm.model.scaffold0.1032;evm.model.scaffold0.1413;evm.model.scaffold0.1416;evm.model.scaffold0.1552;evm.model.scaffold0.1553;evm.model.scaffold0.183;evm.model.scaffold0.1865;evm.model.scaffold0.2311;evm.model.scaffold0.286;evm.model.scaffold0.303;evm.model.scaffold0.35;evm.model.scaffold0.80;evm.model.scaffold10.500;evm.model.scaffold10.521;evm.model.scaffold10.529;evm.model.scaffold10.619;evm.mo…
GO:1901564	organonitrogen_compound_metabolic_process	714	76	0.00878	evm.model.scaffold0.1032;evm.model.scaffold0.1416;evm.model.scaffold0.1552;evm.model.scaffold0.2268;evm.model.scaffold0.35;evm.model.scaffold0.80;evm.model.scaffold10.500;evm.model.scaffold10.521;evm.model.scaffold10.843;evm.model.scaffold1.1098;evm.model.scaffold1.1151;evm.model.scaffold1.1180;evm.model.scaffold1.1189;evm.model.scaffold1.1250;evm.model.scaffold12.208;evm.model.scaffold1.277;evm.…
GO:0006399	tRNA_metabolic_process	176	24	0.00906	evm.model.scaffold0.1416;evm.model.scaffold0.1552;evm.model.scaffold0.2250;evm.model.scaffold0.2319;evm.model.scaffold0.374;evm.model.scaffold10.521;evm.model.scaffold10.929;evm.model.scaffold1.1104;evm.model.scaffold13.208;evm.model.scaffold16.276;evm.model.scaffold17.421;evm.model.scaffold19.436;evm.model.scaffold21.352;evm.model.scaffold23.66;evm.model.scaffold24.46;evm.model.scaffold25.6;evm.…
GO:0006260	DNA_replication	234	30	0.00913	evm.model.scaffold0.1865;evm.model.scaffold0.2311;evm.model.scaffold0.286;evm.model.scaffold0.303;evm.model.scaffold10.529;evm.model.scaffold12.364;evm.model.scaffold12.46;evm.model.scaffold14.286;evm.model.scaffold15.406;evm.model.scaffold16.126;evm.model.scaffold20.162;evm.model.scaffold20.220;evm.model.scaffold28.24;evm.model.scaffold29.75;evm.model.scaffold29.98;evm.model.scaffold30.135;evm.m…
GO:1901068	guanosine-containing_compound_metabolic_process	6	3	0.00916	evm.model.scaffold34.9;evm.model.scaffold6.236;gene254
GO:1901070	guanosine-containing_compound_biosynthetic_process	6	3	0.00916	evm.model.scaffold34.9;evm.model.scaffold6.236;gene254
GO:0002949	tRNA_threonylcarbamoyladenosine_modification	38	8	0.01066	evm.model.scaffold0.2319;evm.model.scaffold10.521;evm.model.scaffold1.1104;evm.model.scaffold17.421;evm.model.scaffold3.245;evm.model.scaffold34.92;evm.model.scaffold4.957;evm.model.scaffold9.60
GO:0070525	tRNA_threonylcarbamoyladenosine_metabolic_process	38	8	0.01066	evm.model.scaffold0.2319;evm.model.scaffold10.521;evm.model.scaffold1.1104;evm.model.scaffold17.421;evm.model.scaffold3.245;evm.model.scaffold34.92;evm.model.scaffold4.957;evm.model.scaffold9.60
GO:0018193	peptidyl-amino_acid_modification	39	8	0.01247	evm.model.scaffold23.236;evm.model.scaffold23.66;evm.model.scaffold2.375;evm.model.scaffold6.376;evm.model.scaffold7.331;evm.model.scaffold8.42;evm.model.scaffold9.764;Novel01747
GO:0043412	macromolecule_modification	638	68	0.01275	evm.model.scaffold0.1850;evm.model.scaffold0.2048;evm.model.scaffold0.2250;evm.model.scaffold0.2319;evm.model.scaffold0.374;evm.model.scaffold0.53;evm.model.scaffold0.620;evm.model.scaffold10.521;evm.model.scaffold10.839;evm.model.scaffold10.929;evm.model.scaffold1.1104;evm.model.scaffold11.406;evm.model.scaffold11.547;evm.model.scaffold13.208;evm.model.scaffold1.403;evm.model.scaffold17.421;evm.…
GO:0051259	protein_oligomerization	32	7	0.01343	evm.model.scaffold0.1009;evm.model.scaffold10.927;evm.model.scaffold1.1230;evm.model.scaffold14.398;evm.model.scaffold18.330;evm.model.scaffold22.2;evm.model.scaffold8.244
GO:0000077	DNA_damage_checkpoint	7	3	0.01506	evm.model.scaffold10.850;evm.model.scaffold28.24;Novel00666
GO:0031570	DNA_integrity_checkpoint	7	3	0.01506	evm.model.scaffold10.850;evm.model.scaffold28.24;Novel00666
GO:0008033	tRNA_processing	118	17	0.01564	evm.model.scaffold0.2250;evm.model.scaffold0.2319;evm.model.scaffold0.374;evm.model.scaffold10.521;evm.model.scaffold10.929;evm.model.scaffold1.1104;evm.model.scaffold13.208;evm.model.scaffold17.421;evm.model.scaffold19.436;evm.model.scaffold21.352;evm.model.scaffold24.46;evm.model.scaffold3.245;evm.model.scaffold34.92;evm.model.scaffold41.98;evm.model.scaffold4.957;evm.model.scaffold8.3;evm.mode…
GO:0006165	nucleoside_diphosphate_phosphorylation	13	4	0.01775	evm.model.scaffold34.9;evm.model.scaffold6.236;gene235;gene254
GO:0046939	nucleotide_phosphorylation	13	4	0.01775	evm.model.scaffold34.9;evm.model.scaffold6.236;gene235;gene254
GO:0070206	protein_trimerization	13	4	0.01775	evm.model.scaffold10.927;evm.model.scaffold1.1230;evm.model.scaffold14.398;evm.model.scaffold8.244
GO:0006310	DNA_recombination	93	14	0.01892	evm.model.scaffold1.1104;evm.model.scaffold15.406;evm.model.scaffold17.164;evm.model.scaffold20.162;evm.model.scaffold25.113;evm.model.scaffold26.165;evm.model.scaffold3.552;evm.model.scaffold36.65;evm.model.scaffold4.957;evm.model.scaffold4.972;evm.model.scaffold5.248;evm.model.scaffold6.434;evm.model.scaffold8.521;evm.model.scaffold9.60
GO:0006480	N-terminal_protein_amino_acid_methylation	3	2	0.01916	evm.model.scaffold21.86;evm.model.scaffold2.341
GO:0016573	histone_acetylation	3	2	0.01916	evm.model.scaffold6.376;Novel01747
GO:0031365	N-terminal_protein_amino_acid_modification	3	2	0.01916	evm.model.scaffold21.86;evm.model.scaffold2.341
GO:0019538	protein_metabolic_process	1289	124	0.02345	evm.model.scaffold0.1009;evm.model.scaffold0.1032;evm.model.scaffold0.1175;evm.model.scaffold0.1356;evm.model.scaffold0.1416;evm.model.scaffold0.1423;evm.model.scaffold0.1552;evm.model.scaffold0.1850;evm.model.scaffold0.2250;evm.model.scaffold0.53;evm.model.scaffold0.620;evm.model.scaffold0.78;evm.model.scaffold0.80;evm.model.scaffold10.481;evm.model.scaffold10.500;evm.model.scaffold10.521;evm.mo…
GO:0006364	rRNA_processing	61	10	0.02574	evm.model.scaffold0.731;evm.model.scaffold17.528;evm.model.scaffold21.86;evm.model.scaffold25.315;evm.model.scaffold28.199;evm.model.scaffold2.855;evm.model.scaffold31.140;evm.model.scaffold7.373;evm.model.scaffold7.39;gene350
GO:0016072	rRNA_metabolic_process	61	10	0.02574	evm.model.scaffold0.731;evm.model.scaffold17.528;evm.model.scaffold21.86;evm.model.scaffold25.315;evm.model.scaffold28.199;evm.model.scaffold2.855;evm.model.scaffold31.140;evm.model.scaffold7.373;evm.model.scaffold7.39;gene350
GO:0000075	cell_cycle_checkpoint	15	4	0.02973	evm.model.scaffold10.850;evm.model.scaffold17.461;evm.model.scaffold28.24;Novel00666
GO:0006325	chromatin_organization	64	10	0.03472	evm.model.scaffold10.836;evm.model.scaffold13.143;evm.model.scaffold19.18;evm.model.scaffold23.294;evm.model.scaffold25.116;evm.model.scaffold4.596;evm.model.scaffold5.391;evm.model.scaffold6.376;evm.model.scaffold7.190;Novel01747
GO:0000917	barrier_septum_assembly	23	5	0.03591	evm.model.scaffold20.220;evm.model.scaffold24.29;evm.model.scaffold36.37;evm.model.scaffold4.1056;evm.model.scaffold5.17
GO:0032506	cytokinetic_process	23	5	0.03591	evm.model.scaffold20.220;evm.model.scaffold24.29;evm.model.scaffold36.37;evm.model.scaffold4.1056;evm.model.scaffold5.17
GO:0090529	cell_septum_assembly	23	5	0.03591	evm.model.scaffold20.220;evm.model.scaffold24.29;evm.model.scaffold36.37;evm.model.scaffold4.1056;evm.model.scaffold5.17
GO:1902410	mitotic_cytokinetic_process	23	5	0.03591	evm.model.scaffold20.220;evm.model.scaffold24.29;evm.model.scaffold36.37;evm.model.scaffold4.1056;evm.model.scaffold5.17
GO:0000724	double-strand_break_repair_via_homologous_recombination	4	2	0.03623	evm.model.scaffold26.165;evm.model.scaffold5.248
GO:0006188	IMP_biosynthetic_process	4	2	0.03623	evm.model.scaffold0.35;evm.model.scaffold9.392
GO:0006473	protein_acetylation	4	2	0.03623	evm.model.scaffold6.376;Novel01747
GO:0006475	internal_protein_amino_acid_acetylation	4	2	0.03623	evm.model.scaffold6.376;Novel01747
GO:0018106	peptidyl-histidine_phosphorylation	4	2	0.03623	evm.model.scaffold23.66;evm.model.scaffold2.375
GO:0018202	peptidyl-histidine_modification	4	2	0.03623	evm.model.scaffold23.66;evm.model.scaffold2.375
GO:0018393	internal_peptidyl-lysine_acetylation	4	2	0.03623	evm.model.scaffold6.376;Novel01747
GO:0018394	peptidyl-lysine_acetylation	4	2	0.03623	evm.model.scaffold6.376;Novel01747
GO:0019049	evasion_or_tolerance_of_host_defenses_by_virus	4	2	0.03623	evm.model.scaffold36.3;evm.model.scaffold7.653
GO:0043543	protein_acylation	4	2	0.03623	evm.model.scaffold6.376;Novel01747
GO:0046040	IMP_metabolic_process	4	2	0.03623	evm.model.scaffold0.35;evm.model.scaffold9.392
GO:0065004	protein-DNA_complex_assembly	31	6	0.03775	evm.model.scaffold0.494;evm.model.scaffold10.836;evm.model.scaffold1.1180;evm.model.scaffold23.294;evm.model.scaffold30.135;evm.model.scaffold7.190
GO:0071824	protein-DNA_complex_subunit_organization	31	6	0.03775	evm.model.scaffold0.494;evm.model.scaffold10.836;evm.model.scaffold1.1180;evm.model.scaffold23.294;evm.model.scaffold30.135;evm.model.scaffold7.190
GO:0000281	mitotic_cytokinesis	24	5	0.0424	evm.model.scaffold20.220;evm.model.scaffold24.29;evm.model.scaffold36.37;evm.model.scaffold4.1056;evm.model.scaffold5.17
GO:0006304	DNA_modification	24	5	0.0424	evm.model.scaffold0.2048;evm.model.scaffold11.406;evm.model.scaffold49.16;evm.model.scaffold7.373;evm.model.scaffold9.57
GO:0061640	cytoskeleton-dependent_cytokinesis	24	5	0.0424	evm.model.scaffold20.220;evm.model.scaffold24.29;evm.model.scaffold36.37;evm.model.scaffold4.1056;evm.model.scaffold5.17
GO:0006275	regulation_of_DNA_replication	10	3	0.0429	evm.model.scaffold28.24;evm.model.scaffold3.810;evm.model.scaffold4.1065
GO:0044257	cellular_protein_catabolic_process	76	11	0.04514	evm.model.scaffold0.1356;evm.model.scaffold0.78;evm.model.scaffold10.481;evm.model.scaffold16.194;evm.model.scaffold17.461;evm.model.scaffold21.431;evm.model.scaffold25.196;evm.model.scaffold27.296;evm.model.scaffold45.1;evm.model.scaffold673.1;evm.model.scaffold8.5
GO:0051603	proteolysis_involved_in_cellular_protein_catabolic_process	76	11	0.04514	evm.model.scaffold0.1356;evm.model.scaffold0.78;evm.model.scaffold10.481;evm.model.scaffold16.194;evm.model.scaffold17.461;evm.model.scaffold21.431;evm.model.scaffold25.196;evm.model.scaffold27.296;evm.model.scaffold45.1;evm.model.scaffold673.1;evm.model.scaffold8.5
GO:0006479	protein_methylation	17	4	0.0455	evm.model.scaffold21.86;evm.model.scaffold2.341;evm.model.scaffold2.587;evm.model.scaffold48.42
GO:0008213	protein_alkylation	17	4	0.0455	evm.model.scaffold21.86;evm.model.scaffold2.341;evm.model.scaffold2.587;evm.model.scaffold48.42
GO:1901700	response_to_oxygen-containing_compound	17	4	0.0455	evm.model.scaffold0.374;evm.model.scaffold10.119;evm.model.scaffold15.29;evm.model.scaffold26.165
GO:0044271	cellular_nitrogen_compound_biosynthetic_process	1413	132	0.04556	evm.model.scaffold0.1032;evm.model.scaffold0.1413;evm.model.scaffold0.1416;evm.model.scaffold0.1552;evm.model.scaffold0.1553;evm.model.scaffold0.183;evm.model.scaffold0.1865;evm.model.scaffold0.35;evm.model.scaffold0.80;evm.model.scaffold10.500;evm.model.scaffold10.619;evm.model.scaffold10.843;evm.model.scaffold1.1098;evm.model.scaffold1.1104;evm.model.scaffold1.1110;evm.model.scaffold1.1151;evm.…

## Sheet: Cera+ unique downregulated gene
GO.ID	Term	Annotated	Significant	PValue	ann.genes
GO:0044550	secondary_metabolite_biosynthetic_process	8	3	0.0014	evm.model.scaffold0.2298;evm.model.scaffold25.226;Novel02068
GO:0019748	secondary_metabolic_process	12	3	0.0051	evm.model.scaffold0.2298;evm.model.scaffold25.226;Novel02068
GO:0006027	glycosaminoglycan_catabolic_process	6	2	0.013	evm.model.scaffold13.5;gene155
GO:0009253	peptidoglycan_catabolic_process	6	2	0.013	evm.model.scaffold13.5;gene155
GO:0006026	aminoglycan_catabolic_process	7	2	0.0178	evm.model.scaffold13.5;gene155
GO:0009067	aspartate_family_amino_acid_biosynthetic_process	7	2	0.0178	evm.model.scaffold2.540;evm.model.scaffold39.210
GO:0071705	nitrogen_compound_transport	109	8	0.0183	evm.model.scaffold0.1583;evm.model.scaffold3.249;evm.model.scaffold4.39;evm.model.scaffold50.69;evm.model.scaffold7.633;Novel00542;Novel01107;Novel02194
GO:0006022	aminoglycan_metabolic_process	52	5	0.0209	evm.model.scaffold13.5;evm.model.scaffold18.347;evm.model.scaffold31.48;evm.model.scaffold32.19;gene155
GO:0017004	cytochrome_complex_assembly	20	3	0.0221	evm.model.scaffold3.249;evm.model.scaffold7.161;Novel02194
GO:0007049	cell_cycle	188	11	0.0292	evm.model.scaffold17.331;evm.model.scaffold19.286;evm.model.scaffold26.20;evm.model.scaffold3.12;evm.model.scaffold3.243;evm.model.scaffold5.139;evm.model.scaffold5.487;gene278;Novel00241;Novel00343;Novel01180
GO:0000270	peptidoglycan_metabolic_process	9	2	0.0293	evm.model.scaffold13.5;gene155
GO:0015886	heme_transport	9	2	0.0293	evm.model.scaffold3.249;Novel02194
GO:1901617	organic_hydroxy_compound_biosynthetic_process	9	2	0.0293	evm.model.scaffold0.1340;evm.model.scaffold27.36
GO:1901678	iron_coordination_entity_transport	9	2	0.0293	evm.model.scaffold3.249;Novel02194
GO:0006546	glycine_catabolic_process	1	1	0.0307	evm.model.scaffold9.59
GO:0006566	threonine_metabolic_process	1	1	0.0307	evm.model.scaffold2.540
GO:0006898	receptor-mediated_endocytosis	1	1	0.0307	evm.model.scaffold924.1
GO:0009071	serine_family_amino_acid_catabolic_process	1	1	0.0307	evm.model.scaffold9.59
GO:0009088	threonine_biosynthetic_process	1	1	0.0307	evm.model.scaffold2.540
GO:0010207	photosystem_II_assembly	1	1	0.0307	evm.model.scaffold3.170
GO:0019321	pentose_metabolic_process	1	1	0.0307	gene333
GO:0019566	arabinose_metabolic_process	1	1	0.0307	gene333
GO:0031388	organic_acid_phosphorylation	1	1	0.0307	evm.model.scaffold7.221
GO:0031554	regulation_of_DNA-templated_transcription,_termination	1	1	0.0307	evm.model.scaffold2.540
GO:0031555	transcriptional_attenuation	1	1	0.0307	evm.model.scaffold2.540
GO:0031556	transcriptional_attenuation_by_ribosome	1	1	0.0307	evm.model.scaffold2.540
GO:0039694	viral_RNA_genome_replication	1	1	0.0307	evm.model.scaffold7.633
GO:0039703	RNA_replication	1	1	0.0307	evm.model.scaffold7.633
GO:0046373	L-arabinose_metabolic_process	1	1	0.0307	gene333
GO:1901565	organonitrogen_compound_catabolic_process	24	3	0.0358	evm.model.scaffold13.5;evm.model.scaffold9.59;gene155
GO:0009066	aspartate_family_amino_acid_metabolic_process	10	2	0.0359	evm.model.scaffold2.540;evm.model.scaffold39.210
GO:0009372	quorum_sensing	10	2	0.0359	Novel00059;Novel00343
GO:0030260	entry_into_host_cell	10	2	0.0359	evm.model.scaffold10.459;gene11
GO:0035434	copper_ion_transmembrane_transport	10	2	0.0359	evm.model.scaffold1.724;Novel00414
GO:0044409	entry_into_host	10	2	0.0359	evm.model.scaffold10.459;gene11
GO:0046718	viral_entry_into_host_cell	10	2	0.0359	evm.model.scaffold10.459;gene11
GO:0048872	homeostasis_of_number_of_cells	10	2	0.0359	Novel00059;Novel00343
GO:0048874	homeostasis_of_number_of_cells_in_a_free-living_population	10	2	0.0359	Novel00059;Novel00343
GO:0051181	cofactor_transport	10	2	0.0359	evm.model.scaffold3.249;Novel02194
GO:0051806	entry_into_cell_of_other_organism_involved_in_symbiotic_interaction	10	2	0.0359	evm.model.scaffold10.459;gene11
GO:0051828	entry_into_other_organism_involved_in_symbiotic_interaction	10	2	0.0359	evm.model.scaffold10.459;gene11
GO:0007005	mitochondrion_organization	42	4	0.0388	evm.model.scaffold19.146;evm.model.scaffold7.161;evm.model.scaffold9.413.1;Novel00500
GO:0006836	neurotransmitter_transport	11	2	0.043	evm.model.scaffold17.483;evm.model.scaffold47.43
GO:0071973	bacterial-type_flagellum-dependent_cell_motility	11	2	0.043	evm.model.scaffold19.286;evm.model.scaffold32.199

## Sheet: Cera+ unique DEGs
GO.ID	Term	Annotated	Significant	PValue	ann.genes
GO:0035434	copper_ion_transmembrane_transport	10	5	6.4e-05	evm.model.scaffold10.851;evm.model.scaffold1.724;evm.model.scaffold36.74;Novel00267;Novel00414
GO:0006415	translational_termination	8	4	0.00037	evm.model.scaffold19.286;evm.model.scaffold20.71;evm.model.scaffold25.295;evm.model.scaffold4.323
GO:0006825	copper_ion_transport	16	5	0.00086	evm.model.scaffold10.851;evm.model.scaffold1.724;evm.model.scaffold36.74;Novel00267;Novel00414
GO:0032984	macromolecular_complex_disassembly	20	5	0.00259	evm.model.scaffold19.286;evm.model.scaffold20.71;evm.model.scaffold25.295;evm.model.scaffold2.540;evm.model.scaffold4.323
GO:0043241	protein_complex_disassembly	20	5	0.00259	evm.model.scaffold19.286;evm.model.scaffold20.71;evm.model.scaffold25.295;evm.model.scaffold2.540;evm.model.scaffold4.323
GO:0022411	cellular_component_disassembly	22	5	0.00405	evm.model.scaffold19.286;evm.model.scaffold20.71;evm.model.scaffold25.295;evm.model.scaffold2.540;evm.model.scaffold4.323
GO:0044550	secondary_metabolite_biosynthetic_process	8	3	0.00585	evm.model.scaffold0.2298;evm.model.scaffold25.226;Novel02068
GO:0007049	cell_cycle	188	18	0.00616	evm.model.scaffold0.1018;evm.model.scaffold0.31;evm.model.scaffold13.227;evm.model.scaffold17.331;evm.model.scaffold19.286;evm.model.scaffold22.79;evm.model.scaffold26.176;evm.model.scaffold26.20;evm.model.scaffold3.12;evm.model.scaffold3.243;evm.model.scaffold4.931;evm.model.scaffold5.139;evm.model.scaffold5.487;gene278;Novel00103;Novel00241;Novel00343;Novel01180
GO:0042816	vitamin_B6_metabolic_process	3	2	0.00733	evm.model.scaffold1.467;evm.model.scaffold27.36
GO:0042819	vitamin_B6_biosynthetic_process	3	2	0.00733	evm.model.scaffold1.467;evm.model.scaffold27.36
GO:0042822	pyridoxal_phosphate_metabolic_process	3	2	0.00733	evm.model.scaffold1.467;evm.model.scaffold27.36
GO:0042823	pyridoxal_phosphate_biosynthetic_process	3	2	0.00733	evm.model.scaffold1.467;evm.model.scaffold27.36
GO:0046184	aldehyde_biosynthetic_process	3	2	0.00733	evm.model.scaffold1.467;evm.model.scaffold27.36
GO:1901617	organic_hydroxy_compound_biosynthetic_process	9	3	0.00845	evm.model.scaffold0.1340;evm.model.scaffold1.467;evm.model.scaffold27.36
GO:0009372	quorum_sensing	10	3	0.01163	evm.model.scaffold1.1222;Novel00059;Novel00343
GO:0048872	homeostasis_of_number_of_cells	10	3	0.01163	evm.model.scaffold1.1222;Novel00059;Novel00343
GO:0048874	homeostasis_of_number_of_cells_in_a_free-living_population	10	3	0.01163	evm.model.scaffold1.1222;Novel00059;Novel00343
GO:0043624	cellular_protein_complex_disassembly	19	4	0.01338	evm.model.scaffold19.286;evm.model.scaffold20.71;evm.model.scaffold25.295;evm.model.scaffold4.323
GO:0006269	DNA_replication,_synthesis_of_RNA_primer	4	2	0.01416	evm.model.scaffold1.1237;evm.model.scaffold33.6
GO:0006022	aminoglycan_metabolic_process	52	7	0.01454	evm.model.scaffold1.339;evm.model.scaffold13.5;evm.model.scaffold18.347;evm.model.scaffold23.270;evm.model.scaffold31.48;evm.model.scaffold32.19;gene155
GO:0034220	ion_transmembrane_transport	206	18	0.0152	evm.model.scaffold10.851;evm.model.scaffold1.1222;evm.model.scaffold1.724;evm.model.scaffold19.286;evm.model.scaffold36.74;evm.model.scaffold4.39;evm.model.scaffold4.49;evm.model.scaffold57.14;evm.model.scaffold7.633;gene190;Novel00254;Novel00267;Novel00343;Novel00394;Novel00414;Novel00809;Novel01089;Novel01171
GO:0071973	bacterial-type_flagellum-dependent_cell_motility	11	3	0.01541	evm.model.scaffold19.286;evm.model.scaffold2.187;evm.model.scaffold32.199
GO:0016043	cellular_component_organization	688	47	0.01633	evm.model.scaffold0.1018;evm.model.scaffold0.308;evm.model.scaffold0.615;evm.model.scaffold10.469;evm.model.scaffold10.492;evm.model.scaffold1.181;evm.model.scaffold1.194;evm.model.scaffold13.227;evm.model.scaffold15.462;evm.model.scaffold19.146;evm.model.scaffold19.286;evm.model.scaffold20.116;evm.model.scaffold20.71;evm.model.scaffold21.467;evm.model.scaffold22.167;evm.model.scaffold22.79;evm.m…
GO:0001539	cilium_or_flagellum-dependent_cell_motility	12	3	0.01979	evm.model.scaffold19.286;evm.model.scaffold2.187;evm.model.scaffold32.199
GO:0019748	secondary_metabolic_process	12	3	0.01979	evm.model.scaffold0.2298;evm.model.scaffold25.226;Novel02068
GO:0097588	archaeal_or_bacterial-type_flagellum-dependent_cell_motility	12	3	0.01979	evm.model.scaffold19.286;evm.model.scaffold2.187;evm.model.scaffold32.199
GO:0033108	mitochondrial_respiratory_chain_complex_assembly	5	2	0.02283	evm.model.scaffold7.149;evm.model.scaffold7.161
GO:0070972	protein_localization_to_endoplasmic_reticulum	34	5	0.02618	evm.model.scaffold10.492;evm.model.scaffold11.8;evm.model.scaffold27.385;evm.model.scaffold3.441;evm.model.scaffold5.48
GO:0043933	macromolecular_complex_subunit_organization	252	20	0.02797	evm.model.scaffold10.469;evm.model.scaffold15.462;evm.model.scaffold19.286;evm.model.scaffold20.116;evm.model.scaffold20.71;evm.model.scaffold21.467;evm.model.scaffold22.79;evm.model.scaffold23.64;evm.model.scaffold25.295;evm.model.scaffold2.540;evm.model.scaffold3.170;evm.model.scaffold3.249;evm.model.scaffold4.1094;evm.model.scaffold4.323;evm.model.scaffold4.931;evm.model.scaffold7.149;evm.mode…
GO:1901565	organonitrogen_compound_catabolic_process	24	4	0.03013	evm.model.scaffold13.5;evm.model.scaffold14.221;evm.model.scaffold9.59;gene155
GO:0071822	protein_complex_subunit_organization	192	16	0.03168	evm.model.scaffold10.469;evm.model.scaffold19.286;evm.model.scaffold20.71;evm.model.scaffold21.467;evm.model.scaffold22.79;evm.model.scaffold25.295;evm.model.scaffold2.540;evm.model.scaffold3.170;evm.model.scaffold3.249;evm.model.scaffold4.1094;evm.model.scaffold4.323;evm.model.scaffold4.931;evm.model.scaffold7.149;evm.model.scaffold7.161;evm.model.scaffold8.500;Novel02194
GO:0006027	glycosaminoglycan_catabolic_process	6	2	0.03311	evm.model.scaffold13.5;gene155
GO:0006122	mitochondrial_electron_transport,_ubiquinol_to_cytochrome_c	6	2	0.03311	evm.model.scaffold11.540;evm.model.scaffold3.606
GO:0006621	protein_retention_in_ER_lumen	6	2	0.03311	evm.model.scaffold11.8;evm.model.scaffold27.385
GO:0009253	peptidoglycan_catabolic_process	6	2	0.03311	evm.model.scaffold13.5;gene155
GO:0035437	maintenance_of_protein_localization_in_endoplasmic_reticulum	6	2	0.03311	evm.model.scaffold11.8;evm.model.scaffold27.385
GO:0072595	maintenance_of_protein_localization_in_organelle	6	2	0.03311	evm.model.scaffold11.8;evm.model.scaffold27.385
GO:0006030	chitin_metabolic_process	37	5	0.03632	evm.model.scaffold1.339;evm.model.scaffold18.347;evm.model.scaffold23.270;evm.model.scaffold31.48;evm.model.scaffold32.19
GO:1901071	glucosamine-containing_compound_metabolic_process	37	5	0.03632	evm.model.scaffold1.339;evm.model.scaffold18.347;evm.model.scaffold23.270;evm.model.scaffold31.48;evm.model.scaffold32.19
GO:0098655	cation_transmembrane_transport	183	15	0.04166	evm.model.scaffold10.851;evm.model.scaffold1.1222;evm.model.scaffold1.724;evm.model.scaffold19.286;evm.model.scaffold36.74;evm.model.scaffold4.49;evm.model.scaffold57.14;gene190;Novel00254;Novel00267;Novel00343;Novel00414;Novel00809;Novel01089;Novel01171
GO:0098660	inorganic_ion_transmembrane_transport	183	15	0.04166	evm.model.scaffold10.851;evm.model.scaffold1.1222;evm.model.scaffold1.724;evm.model.scaffold19.286;evm.model.scaffold36.74;evm.model.scaffold4.49;evm.model.scaffold57.14;gene190;Novel00254;Novel00267;Novel00343;Novel00414;Novel00809;Novel01089;Novel01171
GO:0098662	inorganic_cation_transmembrane_transport	183	15	0.04166	evm.model.scaffold10.851;evm.model.scaffold1.1222;evm.model.scaffold1.724;evm.model.scaffold19.286;evm.model.scaffold36.74;evm.model.scaffold4.49;evm.model.scaffold57.14;gene190;Novel00254;Novel00267;Novel00343;Novel00414;Novel00809;Novel01089;Novel01171
GO:0006040	amino_sugar_metabolic_process	39	5	0.04426	evm.model.scaffold1.339;evm.model.scaffold18.347;evm.model.scaffold23.270;evm.model.scaffold31.48;evm.model.scaffold32.19
GO:0006026	aminoglycan_catabolic_process	7	2	0.04484	evm.model.scaffold13.5;gene155
GO:0009067	aspartate_family_amino_acid_biosynthetic_process	7	2	0.04484	evm.model.scaffold2.540;evm.model.scaffold39.210
GO:0009847	spore_germination	7	2	0.04484	evm.model.scaffold2.187;evm.model.scaffold4.39
GO:0006508	proteolysis	487	33	0.04604	evm.model.scaffold0.1165;evm.model.scaffold10.633;evm.model.scaffold12.48;evm.model.scaffold14.203;evm.model.scaffold14.303;evm.model.scaffold17.165;evm.model.scaffold21.460;evm.model.scaffold23.158;evm.model.scaffold23.46;evm.model.scaffold26.305;evm.model.scaffold28.126;evm.model.scaffold29.28;evm.model.scaffold3.170;evm.model.scaffold32.210;evm.model.scaffold39.134;evm.model.scaffold40.21;evm.…

## Sheet: Cera+ unique upregulated genes
GO.ID	Term	Annotated	Significant	PValue	ann.genes
GO:0006415	translational_termination	8	3	0.00043	evm.model.scaffold20.71;evm.model.scaffold25.295;evm.model.scaffold4.323
GO:0035434	copper_ion_transmembrane_transport	10	3	0.00089	evm.model.scaffold10.851;evm.model.scaffold36.74;Novel00267
GO:0006269	DNA_replication,_synthesis_of_RNA_primer	4	2	0.0024	evm.model.scaffold1.1237;evm.model.scaffold33.6
GO:0006825	copper_ion_transport	16	3	0.00379	evm.model.scaffold10.851;evm.model.scaffold36.74;Novel00267
GO:0070972	protein_localization_to_endoplasmic_reticulum	34	4	0.00471	evm.model.scaffold10.492;evm.model.scaffold27.385;evm.model.scaffold3.441;evm.model.scaffold5.48
GO:0043624	cellular_protein_complex_disassembly	19	3	0.00627	evm.model.scaffold20.71;evm.model.scaffold25.295;evm.model.scaffold4.323
GO:0007186	G-protein_coupled_receptor_signaling_pathway	169	9	0.0072	evm.model.scaffold0.101;evm.model.scaffold1.1222;evm.model.scaffold1.339;evm.model.scaffold1.393;evm.model.scaffold14.88;evm.model.scaffold26.176;evm.model.scaffold36.1;evm.model.scaffold5.546;evm.model.scaffold6.517
GO:0032984	macromolecular_complex_disassembly	20	3	0.00727	evm.model.scaffold20.71;evm.model.scaffold25.295;evm.model.scaffold4.323
GO:0043241	protein_complex_disassembly	20	3	0.00727	evm.model.scaffold20.71;evm.model.scaffold25.295;evm.model.scaffold4.323
GO:0022411	cellular_component_disassembly	22	3	0.00953	evm.model.scaffold20.71;evm.model.scaffold25.295;evm.model.scaffold4.323
GO:0051186	cofactor_metabolic_process	97	6	0.01372	evm.model.scaffold10.492;evm.model.scaffold12.441;evm.model.scaffold14.221;evm.model.scaffold1.467;evm.model.scaffold3.511;evm.model.scaffold8.37
GO:0000041	transition_metal_ion_transport	73	5	0.01601	evm.model.scaffold10.492;evm.model.scaffold10.851;evm.model.scaffold1.1222;evm.model.scaffold36.74;Novel00267
GO:0006417	regulation_of_translation	10	2	0.0166	evm.model.scaffold25.295;evm.model.scaffold34.36
GO:0034248	regulation_of_cellular_amide_metabolic_process	10	2	0.0166	evm.model.scaffold25.295;evm.model.scaffold34.36
GO:0006614	SRP-dependent_cotranslational_protein_targeting_to_membrane	28	3	0.01857	evm.model.scaffold10.492;evm.model.scaffold3.441;evm.model.scaffold5.48
GO:0045047	protein_targeting_to_ER	28	3	0.01857	evm.model.scaffold10.492;evm.model.scaffold3.441;evm.model.scaffold5.48
GO:0072599	establishment_of_protein_localization_to_endoplasmic_reticulum	28	3	0.01857	evm.model.scaffold10.492;evm.model.scaffold3.441;evm.model.scaffold5.48
GO:0010608	posttranscriptional_regulation_of_gene_expression	11	2	0.02002	evm.model.scaffold25.295;evm.model.scaffold34.36
GO:0006084	acetyl-CoA_metabolic_process	1	1	0.02035	evm.model.scaffold12.441
GO:0006449	regulation_of_translational_termination	1	1	0.02035	evm.model.scaffold25.295
GO:0006452	translational_frameshifting	1	1	0.02035	evm.model.scaffold25.295
GO:0006637	acyl-CoA_metabolic_process	1	1	0.02035	evm.model.scaffold12.441
GO:0010257	NADH_dehydrogenase_complex_assembly	1	1	0.02035	evm.model.scaffold7.149
GO:0018941	organomercury_metabolic_process	1	1	0.02035	evm.model.scaffold40.56
GO:0018942	organometal_metabolic_process	1	1	0.02035	evm.model.scaffold40.56
GO:0032981	mitochondrial_respiratory_chain_complex_I_assembly	1	1	0.02035	evm.model.scaffold7.149
GO:0034250	positive_regulation_of_cellular_amide_metabolic_process	1	1	0.02035	evm.model.scaffold25.295
GO:0035383	thioester_metabolic_process	1	1	0.02035	evm.model.scaffold12.441
GO:0043243	positive_regulation_of_protein_complex_disassembly	1	1	0.02035	evm.model.scaffold25.295
GO:0043461	proton-transporting_ATP_synthase_complex_assembly	1	1	0.02035	evm.model.scaffold10.469
GO:0043484	regulation_of_RNA_splicing	1	1	0.02035	evm.model.scaffold22.105
GO:0045727	positive_regulation_of_translation	1	1	0.02035	evm.model.scaffold25.295
GO:0045901	positive_regulation_of_translational_elongation	1	1	0.02035	evm.model.scaffold25.295
GO:0045905	positive_regulation_of_translational_termination	1	1	0.02035	evm.model.scaffold25.295
GO:0046413	organomercury_catabolic_process	1	1	0.02035	evm.model.scaffold40.56
GO:0048024	regulation_of_mRNA_splicing,_via_spliceosome	1	1	0.02035	evm.model.scaffold22.105
GO:0050684	regulation_of_mRNA_processing	1	1	0.02035	evm.model.scaffold22.105
GO:0070272	proton-transporting_ATP_synthase_complex_biogenesis	1	1	0.02035	evm.model.scaffold10.469
GO:0097031	mitochondrial_respiratory_chain_complex_I_biogenesis	1	1	0.02035	evm.model.scaffold7.149
GO:1903311	regulation_of_mRNA_metabolic_process	1	1	0.02035	evm.model.scaffold22.105
GO:0072657	protein_localization_to_membrane	55	4	0.02503	evm.model.scaffold10.492;evm.model.scaffold3.441;evm.model.scaffold5.48;Novel01073
GO:0090150	establishment_of_protein_localization_to_membrane	55	4	0.02503	evm.model.scaffold10.492;evm.model.scaffold3.441;evm.model.scaffold5.48;Novel01073
GO:0006613	cotranslational_protein_targeting_to_membrane	32	3	0.02652	evm.model.scaffold10.492;evm.model.scaffold3.441;evm.model.scaffold5.48
GO:0007017	microtubule-based_process	113	6	0.02705	evm.model.scaffold13.227;evm.model.scaffold22.79;evm.model.scaffold26.176;evm.model.scaffold4.931;gene84;Novel00318
GO:0006612	protein_targeting_to_membrane	33	3	0.02875	evm.model.scaffold10.492;evm.model.scaffold3.441;evm.model.scaffold5.48
GO:1901564	organonitrogen_compound_metabolic_process	714	22	0.02893	evm.model.scaffold0.591;evm.model.scaffold10.492;evm.model.scaffold1.1041;evm.model.scaffold11.490;evm.model.scaffold11.520;evm.model.scaffold11.540;evm.model.scaffold1.339;evm.model.scaffold14.221;evm.model.scaffold1.467;evm.model.scaffold20.71;evm.model.scaffold23.257;evm.model.scaffold23.270;evm.model.scaffold25.295;evm.model.scaffold26.176;evm.model.scaffold34.36;evm.model.scaffold3.441;evm.m…
GO:0000910	cytokinesis	34	3	0.03108	evm.model.scaffold13.227;evm.model.scaffold26.176;Novel00103
GO:0043933	macromolecular_complex_subunit_organization	252	10	0.03174	evm.model.scaffold10.469;evm.model.scaffold20.71;evm.model.scaffold21.467;evm.model.scaffold22.79;evm.model.scaffold23.64;evm.model.scaffold25.295;evm.model.scaffold4.323;evm.model.scaffold4.931;evm.model.scaffold7.149;Novel01918
GO:0006333	chromatin_assembly_or_disassembly	14	2	0.03184	evm.model.scaffold21.467;evm.model.scaffold23.64
GO:0006448	regulation_of_translational_elongation	2	1	0.04028	evm.model.scaffold25.295
GO:0006788	heme_oxidation	2	1	0.04028	evm.model.scaffold14.221
GO:0007129	synapsis	2	1	0.04028	evm.model.scaffold0.1018
GO:0007130	synaptonemal_complex_assembly	2	1	0.04028	evm.model.scaffold0.1018
GO:0008217	regulation_of_blood_pressure	2	1	0.04028	Novel00054
GO:0030193	regulation_of_blood_coagulation	2	1	0.04028	evm.model.scaffold6.553
GO:0042311	vasodilation	2	1	0.04028	Novel00054
GO:0042312	regulation_of_vasodilation	2	1	0.04028	Novel00054
GO:0045143	homologous_chromosome_segregation	2	1	0.04028	evm.model.scaffold0.1018
GO:0050818	regulation_of_coagulation	2	1	0.04028	evm.model.scaffold6.553
GO:0061041	regulation_of_wound_healing	2	1	0.04028	evm.model.scaffold6.553
GO:0070192	chromosome_organization_involved_in_meiosis	2	1	0.04028	evm.model.scaffold0.1018
GO:0070193	synaptonemal_complex_organization	2	1	0.04028	evm.model.scaffold0.1018
GO:1900046	regulation_of_hemostasis	2	1	0.04028	evm.model.scaffold6.553
GO:1903034	regulation_of_response_to_wounding	2	1	0.04028	evm.model.scaffold6.553
GO:0044093	positive_regulation_of_molecular_function	16	2	0.0409	evm.model.scaffold23.258;evm.model.scaffold57.14
GO:0071822	protein_complex_subunit_organization	192	8	0.04115	evm.model.scaffold10.469;evm.model.scaffold20.71;evm.model.scaffold21.467;evm.model.scaffold22.79;evm.model.scaffold25.295;evm.model.scaffold4.323;evm.model.scaffold4.931;evm.model.scaffold7.149
GO:0000226	microtubule_cytoskeleton_organization	65	4	0.04263	evm.model.scaffold13.227;evm.model.scaffold22.79;evm.model.scaffold26.176;evm.model.scaffold4.931
GO:0033365	protein_localization_to_organelle	95	5	0.04358	evm.model.scaffold10.492;evm.model.scaffold22.79;evm.model.scaffold27.385;evm.model.scaffold3.441;evm.model.scaffold5.48
GO:0006732	coenzyme_metabolic_process	66	4	0.0447	evm.model.scaffold10.492;evm.model.scaffold12.441;evm.model.scaffold1.467;evm.model.scaffold8.37

## Sheet: Cera- unique downregulated gene
GO.ID	Term	Annotated	Significant	PValue	ann.genes
GO:0006366	transcription_from_RNA_polymerase_II_promoter	234	48	5.8e-05	evm.model.scaffold0.43;evm.model.scaffold1.1004;evm.model.scaffold11.516;evm.model.scaffold11.552;evm.model.scaffold12.372;evm.model.scaffold13.48;evm.model.scaffold1.375;evm.model.scaffold15.166;evm.model.scaffold17.156;evm.model.scaffold1.875;evm.model.scaffold18.96.1;evm.model.scaffold20.126;evm.model.scaffold21.123;evm.model.scaffold2.1135;evm.model.scaffold21.163;evm.model.scaffold21.212;evm…
GO:0065007	biological_regulation	1735	247	7.7e-05	evm.model.scaffold0.1028;evm.model.scaffold0.1036;evm.model.scaffold0.1123;evm.model.scaffold0.1347;evm.model.scaffold0.1412;evm.model.scaffold0.1610;evm.model.scaffold0.178;evm.model.scaffold0.2293;evm.model.scaffold0.46;evm.model.scaffold0.552;evm.model.scaffold0.564;evm.model.scaffold0.639;evm.model.scaffold0.683;evm.model.scaffold10.531;evm.model.scaffold10.695;evm.model.scaffold10.724;evm.mo…
GO:0006357	regulation_of_transcription_from_RNA_polymerase_II_promoter	152	34	0.00012	evm.model.scaffold11.552;evm.model.scaffold13.48;evm.model.scaffold1.375;evm.model.scaffold17.156;evm.model.scaffold20.126;evm.model.scaffold21.123;evm.model.scaffold21.234;evm.model.scaffold23.69;evm.model.scaffold2.512;evm.model.scaffold25.275;evm.model.scaffold26.255;evm.model.scaffold27.83;evm.model.scaffold28.47;evm.model.scaffold29.64;evm.model.scaffold36.103;evm.model.scaffold3.779;evm.mod…
GO:0006874	cellular_calcium_ion_homeostasis	68	19	0.0002	evm.model.scaffold0.564;evm.model.scaffold1.1159;evm.model.scaffold18.70;evm.model.scaffold19.74;evm.model.scaffold21.212;evm.model.scaffold2.1317;evm.model.scaffold36.103;evm.model.scaffold39.23;evm.model.scaffold4.588;evm.model.scaffold7.219;evm.model.scaffold735.1;evm.model.scaffold8.461;evm.model.scaffold9.128;evm.model.scaffold9.577;gene4;Novel00268;Novel00608;Novel00777;Novel02198
GO:0055074	calcium_ion_homeostasis	68	19	0.0002	evm.model.scaffold0.564;evm.model.scaffold1.1159;evm.model.scaffold18.70;evm.model.scaffold19.74;evm.model.scaffold21.212;evm.model.scaffold2.1317;evm.model.scaffold36.103;evm.model.scaffold39.23;evm.model.scaffold4.588;evm.model.scaffold7.219;evm.model.scaffold735.1;evm.model.scaffold8.461;evm.model.scaffold9.128;evm.model.scaffold9.577;gene4;Novel00268;Novel00608;Novel00777;Novel02198
GO:0072503	cellular_divalent_inorganic_cation_homeostasis	68	19	0.0002	evm.model.scaffold0.564;evm.model.scaffold1.1159;evm.model.scaffold18.70;evm.model.scaffold19.74;evm.model.scaffold21.212;evm.model.scaffold2.1317;evm.model.scaffold36.103;evm.model.scaffold39.23;evm.model.scaffold4.588;evm.model.scaffold7.219;evm.model.scaffold735.1;evm.model.scaffold8.461;evm.model.scaffold9.128;evm.model.scaffold9.577;gene4;Novel00268;Novel00608;Novel00777;Novel02198
GO:0072507	divalent_inorganic_cation_homeostasis	68	19	0.0002	evm.model.scaffold0.564;evm.model.scaffold1.1159;evm.model.scaffold18.70;evm.model.scaffold19.74;evm.model.scaffold21.212;evm.model.scaffold2.1317;evm.model.scaffold36.103;evm.model.scaffold39.23;evm.model.scaffold4.588;evm.model.scaffold7.219;evm.model.scaffold735.1;evm.model.scaffold8.461;evm.model.scaffold9.128;evm.model.scaffold9.577;gene4;Novel00268;Novel00608;Novel00777;Novel02198
GO:0030030	cell_projection_organization	43	14	0.00025	evm.model.scaffold10.531;evm.model.scaffold11.552;evm.model.scaffold12.372;evm.model.scaffold1.246;evm.model.scaffold18.369;evm.model.scaffold21.118;evm.model.scaffold21.212;evm.model.scaffold21.214_evm.model.scaffold21.215;evm.model.scaffold26.255;evm.model.scaffold27.302;evm.model.scaffold46.41;gene304;Novel00119;Novel00550
GO:0009297	pilus_assembly	25	10	0.00029	evm.model.scaffold11.552;evm.model.scaffold12.372;evm.model.scaffold1.246;evm.model.scaffold18.369;evm.model.scaffold21.212;evm.model.scaffold26.255;evm.model.scaffold46.41;gene304;Novel00119;Novel00550
GO:0043711	pilus_organization	25	10	0.00029	evm.model.scaffold11.552;evm.model.scaffold12.372;evm.model.scaffold1.246;evm.model.scaffold18.369;evm.model.scaffold21.212;evm.model.scaffold26.255;evm.model.scaffold46.41;gene304;Novel00119;Novel00550
GO:0006873	cellular_ion_homeostasis	70	19	0.00031	evm.model.scaffold0.564;evm.model.scaffold1.1159;evm.model.scaffold18.70;evm.model.scaffold19.74;evm.model.scaffold21.212;evm.model.scaffold2.1317;evm.model.scaffold36.103;evm.model.scaffold39.23;evm.model.scaffold4.588;evm.model.scaffold7.219;evm.model.scaffold735.1;evm.model.scaffold8.461;evm.model.scaffold9.128;evm.model.scaffold9.577;gene4;Novel00268;Novel00608;Novel00777;Novel02198
GO:0006875	cellular_metal_ion_homeostasis	70	19	0.00031	evm.model.scaffold0.564;evm.model.scaffold1.1159;evm.model.scaffold18.70;evm.model.scaffold19.74;evm.model.scaffold21.212;evm.model.scaffold2.1317;evm.model.scaffold36.103;evm.model.scaffold39.23;evm.model.scaffold4.588;evm.model.scaffold7.219;evm.model.scaffold735.1;evm.model.scaffold8.461;evm.model.scaffold9.128;evm.model.scaffold9.577;gene4;Novel00268;Novel00608;Novel00777;Novel02198
GO:0030003	cellular_cation_homeostasis	70	19	0.00031	evm.model.scaffold0.564;evm.model.scaffold1.1159;evm.model.scaffold18.70;evm.model.scaffold19.74;evm.model.scaffold21.212;evm.model.scaffold2.1317;evm.model.scaffold36.103;evm.model.scaffold39.23;evm.model.scaffold4.588;evm.model.scaffold7.219;evm.model.scaffold735.1;evm.model.scaffold8.461;evm.model.scaffold9.128;evm.model.scaffold9.577;gene4;Novel00268;Novel00608;Novel00777;Novel02198
GO:0030031	cell_projection_assembly	30	11	0.00036	evm.model.scaffold10.531;evm.model.scaffold11.552;evm.model.scaffold12.372;evm.model.scaffold1.246;evm.model.scaffold18.369;evm.model.scaffold21.212;evm.model.scaffold26.255;evm.model.scaffold46.41;gene304;Novel00119;Novel00550
GO:0050801	ion_homeostasis	71	19	0.00038	evm.model.scaffold0.564;evm.model.scaffold1.1159;evm.model.scaffold18.70;evm.model.scaffold19.74;evm.model.scaffold21.212;evm.model.scaffold2.1317;evm.model.scaffold36.103;evm.model.scaffold39.23;evm.model.scaffold4.588;evm.model.scaffold7.219;evm.model.scaffold735.1;evm.model.scaffold8.461;evm.model.scaffold9.128;evm.model.scaffold9.577;gene4;Novel00268;Novel00608;Novel00777;Novel02198
GO:0055065	metal_ion_homeostasis	71	19	0.00038	evm.model.scaffold0.564;evm.model.scaffold1.1159;evm.model.scaffold18.70;evm.model.scaffold19.74;evm.model.scaffold21.212;evm.model.scaffold2.1317;evm.model.scaffold36.103;evm.model.scaffold39.23;evm.model.scaffold4.588;evm.model.scaffold7.219;evm.model.scaffold735.1;evm.model.scaffold8.461;evm.model.scaffold9.128;evm.model.scaffold9.577;gene4;Novel00268;Novel00608;Novel00777;Novel02198
GO:0055080	cation_homeostasis	71	19	0.00038	evm.model.scaffold0.564;evm.model.scaffold1.1159;evm.model.scaffold18.70;evm.model.scaffold19.74;evm.model.scaffold21.212;evm.model.scaffold2.1317;evm.model.scaffold36.103;evm.model.scaffold39.23;evm.model.scaffold4.588;evm.model.scaffold7.219;evm.model.scaffold735.1;evm.model.scaffold8.461;evm.model.scaffold9.128;evm.model.scaffold9.577;gene4;Novel00268;Novel00608;Novel00777;Novel02198
GO:0055082	cellular_chemical_homeostasis	71	19	0.00038	evm.model.scaffold0.564;evm.model.scaffold1.1159;evm.model.scaffold18.70;evm.model.scaffold19.74;evm.model.scaffold21.212;evm.model.scaffold2.1317;evm.model.scaffold36.103;evm.model.scaffold39.23;evm.model.scaffold4.588;evm.model.scaffold7.219;evm.model.scaffold735.1;evm.model.scaffold8.461;evm.model.scaffold9.128;evm.model.scaffold9.577;gene4;Novel00268;Novel00608;Novel00777;Novel02198
GO:0098771	inorganic_ion_homeostasis	71	19	0.00038	evm.model.scaffold0.564;evm.model.scaffold1.1159;evm.model.scaffold18.70;evm.model.scaffold19.74;evm.model.scaffold21.212;evm.model.scaffold2.1317;evm.model.scaffold36.103;evm.model.scaffold39.23;evm.model.scaffold4.588;evm.model.scaffold7.219;evm.model.scaffold735.1;evm.model.scaffold8.461;evm.model.scaffold9.128;evm.model.scaffold9.577;gene4;Novel00268;Novel00608;Novel00777;Novel02198
GO:0044763	single-organism_cellular_process	2443	326	0.00065	evm.model.scaffold0.1036;evm.model.scaffold0.1123;evm.model.scaffold0.1319;evm.model.scaffold0.1347;evm.model.scaffold0.1352;evm.model.scaffold0.1353;evm.model.scaffold0.1412;evm.model.scaffold0.1417;evm.model.scaffold0.1471;evm.model.scaffold0.1559;evm.model.scaffold0.1610;evm.model.scaffold0.1803;evm.model.scaffold0.2262;evm.model.scaffold0.2293;evm.model.scaffold0.43;evm.model.scaffold0.46;evm…
GO:0048878	chemical_homeostasis	74	19	0.00066	evm.model.scaffold0.564;evm.model.scaffold1.1159;evm.model.scaffold18.70;evm.model.scaffold19.74;evm.model.scaffold21.212;evm.model.scaffold2.1317;evm.model.scaffold36.103;evm.model.scaffold39.23;evm.model.scaffold4.588;evm.model.scaffold7.219;evm.model.scaffold735.1;evm.model.scaffold8.461;evm.model.scaffold9.128;evm.model.scaffold9.577;gene4;Novel00268;Novel00608;Novel00777;Novel02198
GO:0009056	catabolic_process	252	47	0.0007	evm.model.scaffold0.1417;evm.model.scaffold0.903;evm.model.scaffold10.461;evm.model.scaffold10.531;evm.model.scaffold10.640;evm.model.scaffold10.765;evm.model.scaffold10.854;evm.model.scaffold10.882;evm.model.scaffold11.33.1;evm.model.scaffold12.43;evm.model.scaffold14.311;evm.model.scaffold1.501;evm.model.scaffold17.131;evm.model.scaffold19.260;evm.model.scaffold19.96;evm.model.scaffold20.619;ev…
GO:0016043	cellular_component_organization	688	106	0.0012	evm.model.scaffold0.1610;evm.model.scaffold0.43;evm.model.scaffold0.46;evm.model.scaffold0.683;evm.model.scaffold10.531;evm.model.scaffold10.752;evm.model.scaffold10.854;evm.model.scaffold10.882;evm.model.scaffold1.1132;evm.model.scaffold1.1134;evm.model.scaffold11.145;evm.model.scaffold11.430;evm.model.scaffold11.552;evm.model.scaffold12.101;evm.model.scaffold1.231;evm.model.scaffold12.372;evm.m…
GO:0007155	cell_adhesion	96	22	0.00136	evm.model.scaffold0.46;evm.model.scaffold12.286;evm.model.scaffold15.344;evm.model.scaffold22.23;evm.model.scaffold23.151_evm.model.scaffold23.143;evm.model.scaffold27.88;evm.model.scaffold34.64;evm.model.scaffold36.112;evm.model.scaffold36.115;evm.model.scaffold38.19;evm.model.scaffold39.53;evm.model.scaffold6.417;evm.model.scaffold6.526;evm.model.scaffold7.85;evm.model.scaffold8.186;evm.model.s…
GO:0050794	regulation_of_cellular_process	1605	222	0.00137	evm.model.scaffold0.1028;evm.model.scaffold0.1036;evm.model.scaffold0.1123;evm.model.scaffold0.1347;evm.model.scaffold0.1412;evm.model.scaffold0.1610;evm.model.scaffold0.178;evm.model.scaffold0.2293;evm.model.scaffold0.46;evm.model.scaffold0.552;evm.model.scaffold0.564;evm.model.scaffold0.639;evm.model.scaffold0.683;evm.model.scaffold10.531;evm.model.scaffold10.695;evm.model.scaffold10.724;evm.mo…
GO:0006367	transcription_initiation_from_RNA_polymerase_II_promoter	86	20	0.00183	evm.model.scaffold1.1004;evm.model.scaffold11.516;evm.model.scaffold12.372;evm.model.scaffold13.48;evm.model.scaffold15.166;evm.model.scaffold1.875;evm.model.scaffold18.96.1;evm.model.scaffold21.163;evm.model.scaffold21.27.1;evm.model.scaffold23.69;evm.model.scaffold29.64;evm.model.scaffold29.77;evm.model.scaffold2.982;evm.model.scaffold38.181;evm.model.scaffold4.1052;evm.model.scaffold57.7;evm.m…
GO:0050789	regulation_of_biological_process	1663	228	0.00189	evm.model.scaffold0.1028;evm.model.scaffold0.1036;evm.model.scaffold0.1123;evm.model.scaffold0.1347;evm.model.scaffold0.1412;evm.model.scaffold0.1610;evm.model.scaffold0.178;evm.model.scaffold0.2293;evm.model.scaffold0.46;evm.model.scaffold0.552;evm.model.scaffold0.564;evm.model.scaffold0.639;evm.model.scaffold0.683;evm.model.scaffold10.531;evm.model.scaffold10.695;evm.model.scaffold10.724;evm.mo…
GO:0022610	biological_adhesion	99	22	0.00207	evm.model.scaffold0.46;evm.model.scaffold12.286;evm.model.scaffold15.344;evm.model.scaffold22.23;evm.model.scaffold23.151_evm.model.scaffold23.143;evm.model.scaffold27.88;evm.model.scaffold34.64;evm.model.scaffold36.112;evm.model.scaffold36.115;evm.model.scaffold38.19;evm.model.scaffold39.53;evm.model.scaffold6.417;evm.model.scaffold6.526;evm.model.scaffold7.85;evm.model.scaffold8.186;evm.model.s…
GO:0051056	regulation_of_small_GTPase_mediated_signal_transduction	42	12	0.00243	evm.model.scaffold0.1036;evm.model.scaffold0.46;evm.model.scaffold12.372;evm.model.scaffold1.346;evm.model.scaffold16.123;evm.model.scaffold21.157;evm.model.scaffold21.234;evm.model.scaffold21.24;evm.model.scaffold2.228_evm.model.scaffold2.229;evm.model.scaffold2.670;evm.model.scaffold2.75;evm.model.scaffold9.577
GO:0006355	regulation_of_transcription,_DNA-templated	796	118	0.00263	evm.model.scaffold0.1028;evm.model.scaffold0.178;evm.model.scaffold0.564;evm.model.scaffold0.683;evm.model.scaffold10.531;evm.model.scaffold1.1004;evm.model.scaffold1.1134;evm.model.scaffold11.296;evm.model.scaffold11.552;evm.model.scaffold12.164;evm.model.scaffold12.372;evm.model.scaffold1.246;evm.model.scaffold13.181;evm.model.scaffold1.346;evm.model.scaffold13.48;evm.model.scaffold1.375;evm.mo…
GO:1903506	regulation_of_nucleic_acid-templated_transcription	796	118	0.00263	evm.model.scaffold0.1028;evm.model.scaffold0.178;evm.model.scaffold0.564;evm.model.scaffold0.683;evm.model.scaffold10.531;evm.model.scaffold1.1004;evm.model.scaffold1.1134;evm.model.scaffold11.296;evm.model.scaffold11.552;evm.model.scaffold12.164;evm.model.scaffold12.372;evm.model.scaffold1.246;evm.model.scaffold13.181;evm.model.scaffold1.346;evm.model.scaffold13.48;evm.model.scaffold1.375;evm.mo…
GO:0031323	regulation_of_cellular_metabolic_process	875	128	0.0028	evm.model.scaffold0.1028;evm.model.scaffold0.178;evm.model.scaffold0.564;evm.model.scaffold0.683;evm.model.scaffold10.531;evm.model.scaffold10.854;evm.model.scaffold1.1004;evm.model.scaffold1.1134;evm.model.scaffold11.296;evm.model.scaffold11.552;evm.model.scaffold12.164;evm.model.scaffold12.372;evm.model.scaffold1.246;evm.model.scaffold13.181;evm.model.scaffold13.2;evm.model.scaffold1.346;evm.mo…
GO:2001141	regulation_of_RNA_biosynthetic_process	799	118	0.00301	evm.model.scaffold0.1028;evm.model.scaffold0.178;evm.model.scaffold0.564;evm.model.scaffold0.683;evm.model.scaffold10.531;evm.model.scaffold1.1004;evm.model.scaffold1.1134;evm.model.scaffold11.296;evm.model.scaffold11.552;evm.model.scaffold12.164;evm.model.scaffold12.372;evm.model.scaffold1.246;evm.model.scaffold13.181;evm.model.scaffold1.346;evm.model.scaffold13.48;evm.model.scaffold1.375;evm.mo…
GO:0051252	regulation_of_RNA_metabolic_process	800	118	0.00314	evm.model.scaffold0.1028;evm.model.scaffold0.178;evm.model.scaffold0.564;evm.model.scaffold0.683;evm.model.scaffold10.531;evm.model.scaffold1.1004;evm.model.scaffold1.1134;evm.model.scaffold11.296;evm.model.scaffold11.552;evm.model.scaffold12.164;evm.model.scaffold12.372;evm.model.scaffold1.246;evm.model.scaffold13.181;evm.model.scaffold1.346;evm.model.scaffold13.48;evm.model.scaffold1.375;evm.mo…
GO:0044248	cellular_catabolic_process	210	38	0.00385	evm.model.scaffold0.1417;evm.model.scaffold10.461;evm.model.scaffold10.531;evm.model.scaffold10.854;evm.model.scaffold10.882;evm.model.scaffold11.33.1;evm.model.scaffold14.311;evm.model.scaffold1.501;evm.model.scaffold17.131;evm.model.scaffold19.260;evm.model.scaffold19.96;evm.model.scaffold20.619;evm.model.scaffold20.627;evm.model.scaffold2.1415;evm.model.scaffold2.146;evm.model.scaffold2.249;ev…
GO:0007265	Ras_protein_signal_transduction	34	10	0.00437	evm.model.scaffold0.1036;evm.model.scaffold0.46;evm.model.scaffold1.346;evm.model.scaffold16.123;evm.model.scaffold21.157;evm.model.scaffold21.234;evm.model.scaffold21.24;evm.model.scaffold2.228_evm.model.scaffold2.229;evm.model.scaffold2.75;evm.model.scaffold9.577
GO:0046578	regulation_of_Ras_protein_signal_transduction	34	10	0.00437	evm.model.scaffold0.1036;evm.model.scaffold0.46;evm.model.scaffold1.346;evm.model.scaffold16.123;evm.model.scaffold21.157;evm.model.scaffold21.234;evm.model.scaffold21.24;evm.model.scaffold2.228_evm.model.scaffold2.229;evm.model.scaffold2.75;evm.model.scaffold9.577
GO:0019219	regulation_of_nucleobase-containing_compound_metabolic_process	809	118	0.00463	evm.model.scaffold0.1028;evm.model.scaffold0.178;evm.model.scaffold0.564;evm.model.scaffold0.683;evm.model.scaffold10.531;evm.model.scaffold1.1004;evm.model.scaffold1.1134;evm.model.scaffold11.296;evm.model.scaffold11.552;evm.model.scaffold12.164;evm.model.scaffold12.372;evm.model.scaffold1.246;evm.model.scaffold13.181;evm.model.scaffold1.346;evm.model.scaffold13.48;evm.model.scaffold1.375;evm.mo…
GO:0071840	cellular_component_organization_or_biogenesis	757	111	0.00512	evm.model.scaffold0.1610;evm.model.scaffold0.43;evm.model.scaffold0.46;evm.model.scaffold0.683;evm.model.scaffold10.531;evm.model.scaffold10.752;evm.model.scaffold10.854;evm.model.scaffold10.882;evm.model.scaffold1.1132;evm.model.scaffold1.1134;evm.model.scaffold11.145;evm.model.scaffold11.430;evm.model.scaffold11.552;evm.model.scaffold12.101;evm.model.scaffold1.231;evm.model.scaffold12.372;evm.m…
GO:2000112	regulation_of_cellular_macromolecule_biosynthetic_process	812	118	0.00524	evm.model.scaffold0.1028;evm.model.scaffold0.178;evm.model.scaffold0.564;evm.model.scaffold0.683;evm.model.scaffold10.531;evm.model.scaffold1.1004;evm.model.scaffold1.1134;evm.model.scaffold11.296;evm.model.scaffold11.552;evm.model.scaffold12.164;evm.model.scaffold12.372;evm.model.scaffold1.246;evm.model.scaffold13.181;evm.model.scaffold1.346;evm.model.scaffold13.48;evm.model.scaffold1.375;evm.mo…
GO:0006351	transcription,_DNA-templated	986	140	0.00551	evm.model.scaffold0.1028;evm.model.scaffold0.178;evm.model.scaffold0.43;evm.model.scaffold0.46;evm.model.scaffold0.564;evm.model.scaffold0.683;evm.model.scaffold0.712;evm.model.scaffold10.531;evm.model.scaffold1.1004;evm.model.scaffold1.1134;evm.model.scaffold11.296;evm.model.scaffold11.516;evm.model.scaffold11.552;evm.model.scaffold12.164;evm.model.scaffold12.202;evm.model.scaffold12.372;evm.mod…
GO:0097659	nucleic_acid-templated_transcription	986	140	0.00551	evm.model.scaffold0.1028;evm.model.scaffold0.178;evm.model.scaffold0.43;evm.model.scaffold0.46;evm.model.scaffold0.564;evm.model.scaffold0.683;evm.model.scaffold0.712;evm.model.scaffold10.531;evm.model.scaffold1.1004;evm.model.scaffold1.1134;evm.model.scaffold11.296;evm.model.scaffold11.516;evm.model.scaffold11.552;evm.model.scaffold12.164;evm.model.scaffold12.202;evm.model.scaffold12.372;evm.mod…
GO:0098542	defense_response_to_other_organism	46	12	0.00551	evm.model.scaffold0.178;evm.model.scaffold13.174;evm.model.scaffold21.20;evm.model.scaffold23.253;evm.model.scaffold2.665;evm.model.scaffold36.112;evm.model.scaffold36.115;evm.model.scaffold6.81;evm.model.scaffold9.564;evm.model.scaffold9.683;Novel00381;Novel02107
GO:0007010	cytoskeleton_organization	180	33	0.00557	evm.model.scaffold1.1132;evm.model.scaffold11.145;evm.model.scaffold12.101;evm.model.scaffold1.246;evm.model.scaffold1.346;evm.model.scaffold14.199;evm.model.scaffold14.36;evm.model.scaffold20.47;evm.model.scaffold21.379;evm.model.scaffold21.39;evm.model.scaffold25.254;evm.model.scaffold26.263;evm.model.scaffold29.158;evm.model.scaffold32.186;evm.model.scaffold35.157;evm.model.scaffold36.112;evm.…
GO:1901575	organic_substance_catabolic_process	194	35	0.00569	evm.model.scaffold0.903;evm.model.scaffold10.531;evm.model.scaffold10.640;evm.model.scaffold10.765;evm.model.scaffold12.43;evm.model.scaffold14.311;evm.model.scaffold17.131;evm.model.scaffold19.260;evm.model.scaffold19.96;evm.model.scaffold20.619;evm.model.scaffold20.627;evm.model.scaffold2.249;evm.model.scaffold26.172;evm.model.scaffold27.67;evm.model.scaffold27.75;evm.model.scaffold29.64;evm.mo…
GO:0044699	single-organism_process	3231	410	0.00571	evm.model.scaffold0.1036;evm.model.scaffold0.1123;evm.model.scaffold0.1319;evm.model.scaffold0.134;evm.model.scaffold0.1347;evm.model.scaffold0.1352;evm.model.scaffold0.1353;evm.model.scaffold0.1412;evm.model.scaffold0.1417;evm.model.scaffold0.1471;evm.model.scaffold0.1559;evm.model.scaffold0.1610;evm.model.scaffold0.1803;evm.model.scaffold0.1840;evm.model.scaffold0.2262;evm.model.scaffold0.2293;…
GO:0019222	regulation_of_metabolic_process	916	131	0.00572	evm.model.scaffold0.1028;evm.model.scaffold0.178;evm.model.scaffold0.564;evm.model.scaffold0.683;evm.model.scaffold10.531;evm.model.scaffold10.854;evm.model.scaffold1.1004;evm.model.scaffold1.1134;evm.model.scaffold11.296;evm.model.scaffold11.552;evm.model.scaffold12.164;evm.model.scaffold12.372;evm.model.scaffold1.246;evm.model.scaffold12.546;evm.model.scaffold13.181;evm.model.scaffold13.2;evm.m…
GO:0065008	regulation_of_biological_quality	243	42	0.00575	evm.model.scaffold0.1610;evm.model.scaffold0.564;evm.model.scaffold10.752;evm.model.scaffold10.786;evm.model.scaffold1.1132;evm.model.scaffold1.1159;evm.model.scaffold11.430;evm.model.scaffold11.7;evm.model.scaffold14.25;evm.model.scaffold1.487;evm.model.scaffold15.497;evm.model.scaffold18.70;evm.model.scaffold19.246;evm.model.scaffold19.74;evm.model.scaffold21.212;evm.model.scaffold2.1317;evm.mo…
GO:0010556	regulation_of_macromolecule_biosynthetic_process	815	118	0.00593	evm.model.scaffold0.1028;evm.model.scaffold0.178;evm.model.scaffold0.564;evm.model.scaffold0.683;evm.model.scaffold10.531;evm.model.scaffold1.1004;evm.model.scaffold1.1134;evm.model.scaffold11.296;evm.model.scaffold11.552;evm.model.scaffold12.164;evm.model.scaffold12.372;evm.model.scaffold1.246;evm.model.scaffold13.181;evm.model.scaffold1.346;evm.model.scaffold13.48;evm.model.scaffold1.375;evm.mo…
GO:0031326	regulation_of_cellular_biosynthetic_process	815	118	0.00593	evm.model.scaffold0.1028;evm.model.scaffold0.178;evm.model.scaffold0.564;evm.model.scaffold0.683;evm.model.scaffold10.531;evm.model.scaffold1.1004;evm.model.scaffold1.1134;evm.model.scaffold11.296;evm.model.scaffold11.552;evm.model.scaffold12.164;evm.model.scaffold12.372;evm.model.scaffold1.246;evm.model.scaffold13.181;evm.model.scaffold1.346;evm.model.scaffold13.48;evm.model.scaffold1.375;evm.mo…
GO:0044712	single-organism_catabolic_process	76	17	0.00597	evm.model.scaffold0.903;evm.model.scaffold10.765;evm.model.scaffold10.882;evm.model.scaffold14.311;evm.model.scaffold17.131;evm.model.scaffold20.619;evm.model.scaffold2.249;evm.model.scaffold27.67;evm.model.scaffold27.75;evm.model.scaffold4.317;evm.model.scaffold4.578;evm.model.scaffold4.919;evm.model.scaffold5.175;evm.model.scaffold7.158;evm.model.scaffold7.85;evm.model.scaffold9.211;gene304
GO:0032774	RNA_biosynthetic_process	997	141	0.00618	evm.model.scaffold0.1028;evm.model.scaffold0.178;evm.model.scaffold0.43;evm.model.scaffold0.46;evm.model.scaffold0.564;evm.model.scaffold0.683;evm.model.scaffold0.712;evm.model.scaffold10.531;evm.model.scaffold1.1004;evm.model.scaffold1.1134;evm.model.scaffold11.296;evm.model.scaffold11.516;evm.model.scaffold11.552;evm.model.scaffold12.164;evm.model.scaffold12.202;evm.model.scaffold12.372;evm.mod…
GO:0009889	regulation_of_biosynthetic_process	817	118	0.00643	evm.model.scaffold0.1028;evm.model.scaffold0.178;evm.model.scaffold0.564;evm.model.scaffold0.683;evm.model.scaffold10.531;evm.model.scaffold1.1004;evm.model.scaffold1.1134;evm.model.scaffold11.296;evm.model.scaffold11.552;evm.model.scaffold12.164;evm.model.scaffold12.372;evm.model.scaffold1.246;evm.model.scaffold13.181;evm.model.scaffold1.346;evm.model.scaffold13.48;evm.model.scaffold1.375;evm.mo…
GO:0051171	regulation_of_nitrogen_compound_metabolic_process	817	118	0.00643	evm.model.scaffold0.1028;evm.model.scaffold0.178;evm.model.scaffold0.564;evm.model.scaffold0.683;evm.model.scaffold10.531;evm.model.scaffold1.1004;evm.model.scaffold1.1134;evm.model.scaffold11.296;evm.model.scaffold11.552;evm.model.scaffold12.164;evm.model.scaffold12.372;evm.model.scaffold1.246;evm.model.scaffold13.181;evm.model.scaffold1.346;evm.model.scaffold13.48;evm.model.scaffold1.375;evm.mo…
GO:0016310	phosphorylation	288	48	0.0067	evm.model.scaffold0.1559;evm.model.scaffold10.765;evm.model.scaffold10.837;evm.model.scaffold10.899;evm.model.scaffold10.908;evm.model.scaffold11.145;evm.model.scaffold1.200;evm.model.scaffold13.234;evm.model.scaffold14.333;evm.model.scaffold14.46;evm.model.scaffold15.187;evm.model.scaffold15.471;evm.model.scaffold16.149;evm.model.scaffold16.237;evm.model.scaffold19.260;evm.model.scaffold1.966;ev…
GO:0010468	regulation_of_gene_expression	821	118	0.00754	evm.model.scaffold0.1028;evm.model.scaffold0.178;evm.model.scaffold0.564;evm.model.scaffold0.683;evm.model.scaffold10.531;evm.model.scaffold1.1004;evm.model.scaffold1.1134;evm.model.scaffold11.296;evm.model.scaffold11.552;evm.model.scaffold12.164;evm.model.scaffold12.372;evm.model.scaffold1.246;evm.model.scaffold13.181;evm.model.scaffold1.346;evm.model.scaffold13.48;evm.model.scaffold1.375;evm.mo…
GO:0042592	homeostatic_process	124	24	0.00864	evm.model.scaffold0.564;evm.model.scaffold10.752;evm.model.scaffold1.1159;evm.model.scaffold14.25;evm.model.scaffold18.70;evm.model.scaffold19.74;evm.model.scaffold21.212;evm.model.scaffold2.1317;evm.model.scaffold3.308;evm.model.scaffold36.103;evm.model.scaffold39.23;evm.model.scaffold4.588;evm.model.scaffold7.219;evm.model.scaffold735.1;evm.model.scaffold8.461;evm.model.scaffold9.128;evm.model.…
GO:1902531	regulation_of_intracellular_signal_transduction	55	13	0.00956	evm.model.scaffold0.1036;evm.model.scaffold0.46;evm.model.scaffold12.372;evm.model.scaffold1.346;evm.model.scaffold16.123;evm.model.scaffold21.157;evm.model.scaffold21.234;evm.model.scaffold21.24;evm.model.scaffold2.157;evm.model.scaffold2.228_evm.model.scaffold2.229;evm.model.scaffold2.670;evm.model.scaffold2.75;evm.model.scaffold9.577
GO:0080090	regulation_of_primary_metabolic_process	859	122	0.0097	evm.model.scaffold0.1028;evm.model.scaffold0.178;evm.model.scaffold0.564;evm.model.scaffold0.683;evm.model.scaffold10.531;evm.model.scaffold1.1004;evm.model.scaffold1.1134;evm.model.scaffold11.296;evm.model.scaffold11.552;evm.model.scaffold12.164;evm.model.scaffold12.372;evm.model.scaffold1.246;evm.model.scaffold13.181;evm.model.scaffold13.2;evm.model.scaffold1.346;evm.model.scaffold13.48;evm.mod…
GO:0006996	organelle_organization	427	66	0.00976	evm.model.scaffold0.43;evm.model.scaffold0.46;evm.model.scaffold0.683;evm.model.scaffold10.531;evm.model.scaffold10.752;evm.model.scaffold10.882;evm.model.scaffold1.1132;evm.model.scaffold11.145;evm.model.scaffold12.101;evm.model.scaffold1.231;evm.model.scaffold1.246;evm.model.scaffold13.2;evm.model.scaffold1.346;evm.model.scaffold14.199;evm.model.scaffold14.25;evm.model.scaffold14.36;evm.model.s…
GO:0034654	nucleobase-containing_compound_biosynthetic_process	1098	152	0.00992	evm.model.scaffold0.1028;evm.model.scaffold0.178;evm.model.scaffold0.43;evm.model.scaffold0.46;evm.model.scaffold0.564;evm.model.scaffold0.683;evm.model.scaffold0.712;evm.model.scaffold10.531;evm.model.scaffold10.899;evm.model.scaffold1.1004;evm.model.scaffold1.1134;evm.model.scaffold11.296;evm.model.scaffold11.516;evm.model.scaffold11.552;evm.model.scaffold12.164;evm.model.scaffold12.202;evm.mod…
GO:0019725	cellular_homeostasis	107	21	0.01157	evm.model.scaffold0.564;evm.model.scaffold1.1159;evm.model.scaffold14.25;evm.model.scaffold18.70;evm.model.scaffold19.74;evm.model.scaffold21.212;evm.model.scaffold2.1317;evm.model.scaffold36.103;evm.model.scaffold39.23;evm.model.scaffold4.588;evm.model.scaffold7.219;evm.model.scaffold735.1;evm.model.scaffold8.461;evm.model.scaffold9.128;evm.model.scaffold9.577;gene35;gene4;Novel00268;Novel00608;…
GO:0007165	signal_transduction	699	101	0.01159	evm.model.scaffold0.1036;evm.model.scaffold0.1123;evm.model.scaffold0.1347;evm.model.scaffold0.1412;evm.model.scaffold0.1610;evm.model.scaffold0.2293;evm.model.scaffold0.46;evm.model.scaffold0.639;evm.model.scaffold0.683;evm.model.scaffold10.695;evm.model.scaffold10.724;evm.model.scaffold10.779;evm.model.scaffold10.815;evm.model.scaffold10.899;evm.model.scaffold11.1;evm.model.scaffold11.430;evm.m…
GO:0007154	cell_communication	732	105	0.01243	evm.model.scaffold0.1036;evm.model.scaffold0.1123;evm.model.scaffold0.1347;evm.model.scaffold0.1412;evm.model.scaffold0.1610;evm.model.scaffold0.2293;evm.model.scaffold0.46;evm.model.scaffold0.639;evm.model.scaffold0.683;evm.model.scaffold10.695;evm.model.scaffold10.724;evm.model.scaffold10.779;evm.model.scaffold10.815;evm.model.scaffold10.882;evm.model.scaffold10.899;evm.model.scaffold11.1;evm.m…
GO:0007266	Rho_protein_signal_transduction	28	8	0.01259	evm.model.scaffold0.1036;evm.model.scaffold0.46;evm.model.scaffold1.346;evm.model.scaffold21.157;evm.model.scaffold21.234;evm.model.scaffold2.228_evm.model.scaffold2.229;evm.model.scaffold2.75;evm.model.scaffold9.577
GO:0035023	regulation_of_Rho_protein_signal_transduction	28	8	0.01259	evm.model.scaffold0.1036;evm.model.scaffold0.46;evm.model.scaffold1.346;evm.model.scaffold21.157;evm.model.scaffold21.234;evm.model.scaffold2.228_evm.model.scaffold2.229;evm.model.scaffold2.75;evm.model.scaffold9.577
GO:0060255	regulation_of_macromolecule_metabolic_process	867	122	0.013	evm.model.scaffold0.1028;evm.model.scaffold0.178;evm.model.scaffold0.564;evm.model.scaffold0.683;evm.model.scaffold10.531;evm.model.scaffold1.1004;evm.model.scaffold1.1134;evm.model.scaffold11.296;evm.model.scaffold11.552;evm.model.scaffold12.164;evm.model.scaffold12.372;evm.model.scaffold1.246;evm.model.scaffold13.181;evm.model.scaffold13.2;evm.model.scaffold1.346;evm.model.scaffold13.48;evm.mod…
GO:0022607	cellular_component_assembly	284	46	0.0131	evm.model.scaffold0.1610;evm.model.scaffold0.683;evm.model.scaffold10.531;evm.model.scaffold10.882;evm.model.scaffold1.1132;evm.model.scaffold1.1134;evm.model.scaffold11.430;evm.model.scaffold11.552;evm.model.scaffold12.372;evm.model.scaffold1.246;evm.model.scaffold13.181;evm.model.scaffold14.199;evm.model.scaffold1.463;evm.model.scaffold15.497;evm.model.scaffold18.369;evm.model.scaffold19.240;ev…
GO:0007532	regulation_of_mating-type_specific_transcription,_DNA-templated	2	2	0.01375	evm.model.scaffold4.107;evm.model.scaffold7.104
GO:0019042	viral_latency	2	2	0.01375	evm.model.scaffold38.181;evm.model.scaffold7.304
GO:0045895	positive_regulation_of_mating-type_specific_transcription,_DNA-templated	2	2	0.01375	evm.model.scaffold4.107;evm.model.scaffold7.104
GO:0032940	secretion_by_cell	52	12	0.01517	evm.model.scaffold0.564;evm.model.scaffold11.430;evm.model.scaffold15.246;evm.model.scaffold16.81;evm.model.scaffold18.70;evm.model.scaffold31.243;evm.model.scaffold36.112;evm.model.scaffold38.181;evm.model.scaffold4.1037;evm.model.scaffold4.56;evm.model.scaffold9.683;Novel00651
GO:0046903	secretion	52	12	0.01517	evm.model.scaffold0.564;evm.model.scaffold11.430;evm.model.scaffold15.246;evm.model.scaffold16.81;evm.model.scaffold18.70;evm.model.scaffold31.243;evm.model.scaffold36.112;evm.model.scaffold38.181;evm.model.scaffold4.1037;evm.model.scaffold4.56;evm.model.scaffold9.683;Novel00651
GO:0043207	response_to_external_biotic_stimulus	59	13	0.0172	evm.model.scaffold0.178;evm.model.scaffold13.174;evm.model.scaffold13.181;evm.model.scaffold21.20;evm.model.scaffold23.253;evm.model.scaffold2.665;evm.model.scaffold36.112;evm.model.scaffold36.115;evm.model.scaffold6.81;evm.model.scaffold9.564;evm.model.scaffold9.683;Novel00381;Novel02107
GO:0051707	response_to_other_organism	59	13	0.0172	evm.model.scaffold0.178;evm.model.scaffold13.174;evm.model.scaffold13.181;evm.model.scaffold21.20;evm.model.scaffold23.253;evm.model.scaffold2.665;evm.model.scaffold36.112;evm.model.scaffold36.115;evm.model.scaffold6.81;evm.model.scaffold9.564;evm.model.scaffold9.683;Novel00381;Novel02107
GO:0019438	aromatic_compound_biosynthetic_process	1164	158	0.01747	evm.model.scaffold0.1028;evm.model.scaffold0.1471;evm.model.scaffold0.178;evm.model.scaffold0.43;evm.model.scaffold0.46;evm.model.scaffold0.564;evm.model.scaffold0.683;evm.model.scaffold0.712;evm.model.scaffold10.531;evm.model.scaffold10.640;evm.model.scaffold10.899;evm.model.scaffold1.1004;evm.model.scaffold1.1134;evm.model.scaffold11.296;evm.model.scaffold11.516;evm.model.scaffold11.552;evm.mod…
GO:0006352	DNA-templated_transcription,_initiation	125	23	0.01804	evm.model.scaffold0.1028;evm.model.scaffold1.1004;evm.model.scaffold11.516;evm.model.scaffold12.372;evm.model.scaffold13.48;evm.model.scaffold15.166;evm.model.scaffold1.875;evm.model.scaffold18.96.1;evm.model.scaffold21.157;evm.model.scaffold21.163;evm.model.scaffold21.27.1;evm.model.scaffold2.1401;evm.model.scaffold23.69;evm.model.scaffold29.64;evm.model.scaffold29.77;evm.model.scaffold2.982;evm…
GO:1902589	single-organism_organelle_organization	224	37	0.01847	evm.model.scaffold0.43;evm.model.scaffold10.531;evm.model.scaffold10.752;evm.model.scaffold1.1132;evm.model.scaffold12.101;evm.model.scaffold1.246;evm.model.scaffold14.199;evm.model.scaffold14.36;evm.model.scaffold2.1009;evm.model.scaffold2.1135;evm.model.scaffold21.212;evm.model.scaffold21.39;evm.model.scaffold23.69;evm.model.scaffold26.263;evm.model.scaffold2.725;evm.model.scaffold27.67;evm.mod…
GO:0044700	single_organism_signaling	712	101	0.01911	evm.model.scaffold0.1036;evm.model.scaffold0.1123;evm.model.scaffold0.1347;evm.model.scaffold0.1412;evm.model.scaffold0.1610;evm.model.scaffold0.2293;evm.model.scaffold0.46;evm.model.scaffold0.639;evm.model.scaffold0.683;evm.model.scaffold10.695;evm.model.scaffold10.724;evm.model.scaffold10.779;evm.model.scaffold10.815;evm.model.scaffold10.899;evm.model.scaffold11.1;evm.model.scaffold11.430;evm.m…
GO:0006811	ion_transport	620	89	0.0206	evm.model.scaffold0.1417;evm.model.scaffold0.1559;evm.model.scaffold0.1803;evm.model.scaffold0.564;evm.model.scaffold0.639;evm.model.scaffold0.730;evm.model.scaffold10.538;evm.model.scaffold10.643;evm.model.scaffold10.724;evm.model.scaffold10.816;evm.model.scaffold10.881;evm.model.scaffold11.1;evm.model.scaffold11.177;evm.model.scaffold1.131;evm.model.scaffold12.286;evm.model.scaffold1.330;evm.mo…
GO:2000026	regulation_of_multicellular_organismal_development	10	4	0.02208	evm.model.scaffold13.174;evm.model.scaffold2.157;evm.model.scaffold36.112;evm.model.scaffold9.710
GO:0023052	signaling	716	101	0.02211	evm.model.scaffold0.1036;evm.model.scaffold0.1123;evm.model.scaffold0.1347;evm.model.scaffold0.1412;evm.model.scaffold0.1610;evm.model.scaffold0.2293;evm.model.scaffold0.46;evm.model.scaffold0.639;evm.model.scaffold0.683;evm.model.scaffold10.695;evm.model.scaffold10.724;evm.model.scaffold10.779;evm.model.scaffold10.815;evm.model.scaffold10.899;evm.model.scaffold11.1;evm.model.scaffold11.430;evm.m…
GO:0045786	negative_regulation_of_cell_cycle	15	5	0.02409	evm.model.scaffold16.141;evm.model.scaffold27.67;evm.model.scaffold47.41;evm.model.scaffold5.125;evm.model.scaffold7.85
GO:0044270	cellular_nitrogen_compound_catabolic_process	43	10	0.02426	evm.model.scaffold10.531;evm.model.scaffold14.311;evm.model.scaffold19.260;evm.model.scaffold19.96;evm.model.scaffold20.619;evm.model.scaffold26.172;evm.model.scaffold29.64;gene304;Novel01095;Novel02198
GO:0046700	heterocycle_catabolic_process	43	10	0.02426	evm.model.scaffold10.531;evm.model.scaffold14.311;evm.model.scaffold19.260;evm.model.scaffold19.96;evm.model.scaffold20.619;evm.model.scaffold26.172;evm.model.scaffold29.64;gene304;Novel01095;Novel02198
GO:0006171	cAMP_biosynthetic_process	6	3	0.02449	evm.model.scaffold9.118;gene269;gene271
GO:0007050	cell_cycle_arrest	6	3	0.02449	evm.model.scaffold16.141;evm.model.scaffold47.41;evm.model.scaffold5.125
GO:0042493	response_to_drug	6	3	0.02449	evm.model.scaffold0.1840;evm.model.scaffold9.130;Novel00283
GO:0046058	cAMP_metabolic_process	6	3	0.02449	evm.model.scaffold9.118;gene269;gene271
GO:1901362	organic_cyclic_compound_biosynthetic_process	1208	162	0.02453	evm.model.scaffold0.1028;evm.model.scaffold0.1471;evm.model.scaffold0.178;evm.model.scaffold0.43;evm.model.scaffold0.46;evm.model.scaffold0.564;evm.model.scaffold0.683;evm.model.scaffold0.712;evm.model.scaffold10.531;evm.model.scaffold10.640;evm.model.scaffold10.899;evm.model.scaffold1.1004;evm.model.scaffold1.1134;evm.model.scaffold11.296;evm.model.scaffold11.516;evm.model.scaffold11.552;evm.mod…
GO:0006914	autophagy	56	12	0.02658	evm.model.scaffold0.1417;evm.model.scaffold10.461;evm.model.scaffold10.854;evm.model.scaffold10.882;evm.model.scaffold11.33.1;evm.model.scaffold1.501;evm.model.scaffold2.1415;evm.model.scaffold2.146;evm.model.scaffold36.112;evm.model.scaffold4.317;evm.model.scaffold7.85;gene128
GO:0009607	response_to_biotic_stimulus	69	14	0.02723	evm.model.scaffold0.178;evm.model.scaffold13.174;evm.model.scaffold13.181;evm.model.scaffold21.20;evm.model.scaffold23.253;evm.model.scaffold2.665;evm.model.scaffold36.112;evm.model.scaffold36.115;evm.model.scaffold4.353;evm.model.scaffold6.81;evm.model.scaffold9.564;evm.model.scaffold9.683;Novel00381;Novel02107
GO:0006468	protein_phosphorylation	245	39	0.02745	evm.model.scaffold0.1559;evm.model.scaffold10.837;evm.model.scaffold10.899;evm.model.scaffold10.908;evm.model.scaffold11.145;evm.model.scaffold1.200;evm.model.scaffold13.234;evm.model.scaffold14.333;evm.model.scaffold15.187;evm.model.scaffold15.471;evm.model.scaffold16.149;evm.model.scaffold16.237;evm.model.scaffold1.966;evm.model.scaffold19.93;evm.model.scaffold21.118;evm.model.scaffold21.412;ev…
GO:0018130	heterocycle_biosynthetic_process	1181	158	0.02862	evm.model.scaffold0.1028;evm.model.scaffold0.1471;evm.model.scaffold0.178;evm.model.scaffold0.43;evm.model.scaffold0.46;evm.model.scaffold0.564;evm.model.scaffold0.683;evm.model.scaffold0.712;evm.model.scaffold10.531;evm.model.scaffold10.640;evm.model.scaffold10.899;evm.model.scaffold1.1004;evm.model.scaffold1.1134;evm.model.scaffold11.296;evm.model.scaffold11.516;evm.model.scaffold11.552;evm.mod…
GO:0051704	multi-organism_process	436	64	0.03068	evm.model.scaffold0.1632;evm.model.scaffold0.178;evm.model.scaffold0.637;evm.model.scaffold0.712;evm.model.scaffold0.903;evm.model.scaffold10.531;evm.model.scaffold10.553;evm.model.scaffold10.786;evm.model.scaffold10.941;evm.model.scaffold1.1159;evm.model.scaffold11.466;evm.model.scaffold12.286;evm.model.scaffold12.480;evm.model.scaffold13.174;evm.model.scaffold13.181;evm.model.scaffold14.25;evm.…
GO:0055085	transmembrane_transport	553	79	0.03153	evm.model.scaffold0.1319;evm.model.scaffold0.1353;evm.model.scaffold0.1417;evm.model.scaffold0.1559;evm.model.scaffold0.1803;evm.model.scaffold0.2262;evm.model.scaffold0.730;evm.model.scaffold10.538;evm.model.scaffold10.643;evm.model.scaffold10.724;evm.model.scaffold10.742;evm.model.scaffold10.925;evm.model.scaffold10.926;evm.model.scaffold11.1;evm.model.scaffold1.131;evm.model.scaffold12.207;evm…
GO:0010942	positive_regulation_of_cell_death	11	4	0.03155	evm.model.scaffold13.2;evm.model.scaffold13.48;evm.model.scaffold22.25;evm.model.scaffold8.280
GO:0043065	positive_regulation_of_apoptotic_process	11	4	0.03155	evm.model.scaffold13.2;evm.model.scaffold13.48;evm.model.scaffold22.25;evm.model.scaffold8.280
GO:0043068	positive_regulation_of_programmed_cell_death	11	4	0.03155	evm.model.scaffold13.2;evm.model.scaffold13.48;evm.model.scaffold22.25;evm.model.scaffold8.280
GO:0044282	small_molecule_catabolic_process	16	5	0.03175	evm.model.scaffold2.249;evm.model.scaffold27.75;evm.model.scaffold4.578;evm.model.scaffold4.919;gene304
GO:1901361	organic_cyclic_compound_catabolic_process	45	10	0.03261	evm.model.scaffold10.531;evm.model.scaffold14.311;evm.model.scaffold19.260;evm.model.scaffold19.96;evm.model.scaffold20.619;evm.model.scaffold26.172;evm.model.scaffold29.64;gene304;Novel01095;Novel02198
GO:0044765	single-organism_transport	1082	145	0.03428	evm.model.scaffold0.1319;evm.model.scaffold0.1353;evm.model.scaffold0.1417;evm.model.scaffold0.1559;evm.model.scaffold0.1803;evm.model.scaffold0.2262;evm.model.scaffold0.564;evm.model.scaffold0.639;evm.model.scaffold0.730;evm.model.scaffold10.461;evm.model.scaffold10.538;evm.model.scaffold10.643;evm.model.scaffold10.724;evm.model.scaffold10.742;evm.model.scaffold10.816;evm.model.scaffold10.881;ev…
GO:1902578	single-organism_localization	1107	148	0.03493	evm.model.scaffold0.1319;evm.model.scaffold0.1353;evm.model.scaffold0.1417;evm.model.scaffold0.1559;evm.model.scaffold0.1803;evm.model.scaffold0.2262;evm.model.scaffold0.564;evm.model.scaffold0.639;evm.model.scaffold0.730;evm.model.scaffold10.461;evm.model.scaffold10.538;evm.model.scaffold10.643;evm.model.scaffold10.724;evm.model.scaffold10.742;evm.model.scaffold10.816;evm.model.scaffold10.881;ev…
GO:0019439	aromatic_compound_catabolic_process	46	10	0.03746	evm.model.scaffold10.531;evm.model.scaffold14.311;evm.model.scaffold19.260;evm.model.scaffold19.96;evm.model.scaffold20.619;evm.model.scaffold26.172;evm.model.scaffold29.64;gene304;Novel01095;Novel02198
GO:0005991	trehalose_metabolic_process	3	2	0.03804	evm.model.scaffold38.125;evm.model.scaffold5.179
GO:0006568	tryptophan_metabolic_process	3	2	0.03804	evm.model.scaffold19.315;gene304
GO:0006586	indolalkylamine_metabolic_process	3	2	0.03804	evm.model.scaffold19.315;gene304
GO:0007530	sex_determination	3	2	0.03804	evm.model.scaffold4.107;evm.model.scaffold7.104
GO:0007531	mating_type_determination	3	2	0.03804	evm.model.scaffold4.107;evm.model.scaffold7.104
GO:0008653	lipopolysaccharide_metabolic_process	3	2	0.03804	evm.model.scaffold19.481;Novel00381
GO:0009103	lipopolysaccharide_biosynthetic_process	3	2	0.03804	evm.model.scaffold19.481;Novel00381
GO:0018958	phenol-containing_compound_metabolic_process	3	2	0.03804	evm.model.scaffold1.959;evm.model.scaffold26.255
GO:0042430	indole-containing_compound_metabolic_process	3	2	0.03804	evm.model.scaffold19.315;gene304
GO:0045165	cell_fate_commitment	3	2	0.03804	evm.model.scaffold4.107;evm.model.scaffold7.104
GO:0006625	protein_targeting_to_peroxisome	7	3	0.03917	evm.model.scaffold23.69;Novel00442;Novel00997
GO:0043574	peroxisomal_transport	7	3	0.03917	evm.model.scaffold23.69;Novel00442;Novel00997
GO:0044242	cellular_lipid_catabolic_process	7	3	0.03917	evm.model.scaffold2.249;evm.model.scaffold27.75;evm.model.scaffold7.158
GO:0072329	monocarboxylic_acid_catabolic_process	7	3	0.03917	evm.model.scaffold2.249;evm.model.scaffold27.75;evm.model.scaffold4.578
GO:0072662	protein_localization_to_peroxisome	7	3	0.03917	evm.model.scaffold23.69;Novel00442;Novel00997
GO:0072663	establishment_of_protein_localization_to_peroxisome	7	3	0.03917	evm.model.scaffold23.69;Novel00442;Novel00997
GO:0000910	cytokinesis	34	8	0.03922	evm.model.scaffold1.1134;evm.model.scaffold25.157;evm.model.scaffold26.263;evm.model.scaffold2.670;evm.model.scaffold28.10;evm.model.scaffold5.425;evm.model.scaffold7.673;Novel00190
GO:0051301	cell_division	66	13	0.04054	evm.model.scaffold1.1134;evm.model.scaffold17.144.2;evm.model.scaffold25.157;evm.model.scaffold26.263;evm.model.scaffold2.670;evm.model.scaffold27.67;evm.model.scaffold28.10;evm.model.scaffold47.41;evm.model.scaffold5.175;evm.model.scaffold5.425;evm.model.scaffold7.673;evm.model.scaffold7.85;Novel00190
GO:0016052	carbohydrate_catabolic_process	17	5	0.04077	evm.model.scaffold10.765;evm.model.scaffold12.43;evm.model.scaffold4.578;evm.model.scaffold4.919;evm.model.scaffold9.211
GO:1901136	carbohydrate_derivative_catabolic_process	17	5	0.04077	evm.model.scaffold10.640;evm.model.scaffold20.619;evm.model.scaffold6.89;evm.model.scaffold7.158;gene156
GO:0044764	multi-organism_cellular_process	245	38	0.04166	evm.model.scaffold0.637;evm.model.scaffold0.712;evm.model.scaffold0.903;evm.model.scaffold10.553;evm.model.scaffold10.786;evm.model.scaffold1.1159;evm.model.scaffold11.466;evm.model.scaffold14.25;evm.model.scaffold1.487;evm.model.scaffold15.166;evm.model.scaffold1.668;evm.model.scaffold1.741;evm.model.scaffold19.464;evm.model.scaffold20.174;evm.model.scaffold2.1116;evm.model.scaffold2.592;evm.mod…
GO:0016071	mRNA_metabolic_process	150	25	0.04286	evm.model.scaffold0.1028;evm.model.scaffold0.712;evm.model.scaffold10.107;evm.model.scaffold10.531;evm.model.scaffold12.372;evm.model.scaffold1.330;evm.model.scaffold14.101;evm.model.scaffold1.668;evm.model.scaffold1.875;evm.model.scaffold19.260;evm.model.scaffold19.426;evm.model.scaffold19.96;evm.model.scaffold21.118;evm.model.scaffold2.228_evm.model.scaffold2.229;evm.model.scaffold29.64;evm.mod…
GO:0044724	single-organism_carbohydrate_catabolic_process	12	4	0.04304	evm.model.scaffold10.765;evm.model.scaffold4.578;evm.model.scaffold4.919;evm.model.scaffold9.211
GO:0009057	macromolecule_catabolic_process	136	23	0.04388	evm.model.scaffold10.531;evm.model.scaffold12.43;evm.model.scaffold17.131;evm.model.scaffold19.260;evm.model.scaffold19.96;evm.model.scaffold20.627;evm.model.scaffold26.172;evm.model.scaffold27.67;evm.model.scaffold29.64;evm.model.scaffold30.79;evm.model.scaffold31.194;evm.model.scaffold32.175;evm.model.scaffold51.16;evm.model.scaffold5.175;evm.model.scaffold6.89;evm.model.scaffold7.79;evm.model.…
GO:0070925	organelle_assembly	41	9	0.04457	evm.model.scaffold10.531;evm.model.scaffold10.882;evm.model.scaffold19.249;evm.model.scaffold27.92;evm.model.scaffold36.112;evm.model.scaffold3.709;evm.model.scaffold4.317;evm.model.scaffold5.496;Novel00381
GO:0015740	C4-dicarboxylate_transport	23	6	0.04487	evm.model.scaffold0.564;evm.model.scaffold11.1;evm.model.scaffold1.501;evm.model.scaffold8.694;Novel00268;Novel00997
GO:0034655	nucleobase-containing_compound_catabolic_process	35	8	0.04582	evm.model.scaffold10.531;evm.model.scaffold19.260;evm.model.scaffold19.96;evm.model.scaffold20.619;evm.model.scaffold26.172;evm.model.scaffold29.64;Novel01095;Novel02198
GO:0006835	dicarboxylic_acid_transport	29	7	0.04615	evm.model.scaffold0.564;evm.model.scaffold11.1;evm.model.scaffold1.501;evm.model.scaffold5.217;evm.model.scaffold8.694;Novel00268;Novel00997
GO:0009306	protein_secretion	29	7	0.04615	evm.model.scaffold0.564;evm.model.scaffold15.246;evm.model.scaffold18.70;evm.model.scaffold31.243;evm.model.scaffold38.181;evm.model.scaffold9.683;Novel00651
GO:0009617	response_to_bacterium	29	7	0.04615	evm.model.scaffold13.174;evm.model.scaffold21.20;evm.model.scaffold23.253;evm.model.scaffold2.665;evm.model.scaffold6.81;evm.model.scaffold9.564;evm.model.scaffold9.683
GO:0042742	defense_response_to_bacterium	29	7	0.04615	evm.model.scaffold13.174;evm.model.scaffold21.20;evm.model.scaffold23.253;evm.model.scaffold2.665;evm.model.scaffold6.81;evm.model.scaffold9.564;evm.model.scaffold9.683

## Sheet: Cera- unique DEGs
GO.ID	Term	Annotated	Significant	PValue	ann.genes
GO:0044237	cellular_metabolic_process	2872	752	1.6e-05	evm.model.scaffold0.10;evm.model.scaffold0.1028;evm.model.scaffold0.1036;evm.model.scaffold0.1109;evm.model.scaffold0.1352;evm.model.scaffold0.1369;evm.model.scaffold0.1370;evm.model.scaffold0.1375;evm.model.scaffold0.1378;evm.model.scaffold0.1414;evm.model.scaffold0.1417;evm.model.scaffold0.1471;evm.model.scaffold0.1559;evm.model.scaffold0.1721;evm.model.scaffold0.1751;evm.model.scaffold0.178;ev…
GO:0044260	cellular_macromolecule_metabolic_process	2325	611	0.00019	evm.model.scaffold0.10;evm.model.scaffold0.1028;evm.model.scaffold0.1036;evm.model.scaffold0.1109;evm.model.scaffold0.1369;evm.model.scaffold0.1370;evm.model.scaffold0.1375;evm.model.scaffold0.1378;evm.model.scaffold0.1414;evm.model.scaffold0.1559;evm.model.scaffold0.1721;evm.model.scaffold0.1751;evm.model.scaffold0.178;evm.model.scaffold0.1837;evm.model.scaffold0.1849;evm.model.scaffold0.1851;ev…
GO:0009987	cellular_process	4244	1058	0.00049	evm.model.scaffold0.10;evm.model.scaffold0.1028;evm.model.scaffold0.1036;evm.model.scaffold0.1109;evm.model.scaffold0.1123;evm.model.scaffold0.1319;evm.model.scaffold0.1347;evm.model.scaffold0.1348;evm.model.scaffold0.1352;evm.model.scaffold0.1353;evm.model.scaffold0.1369;evm.model.scaffold0.1370;evm.model.scaffold0.1375;evm.model.scaffold0.1378;evm.model.scaffold0.1412;evm.model.scaffold0.1414;e…
GO:0009056	catabolic_process	252	82	0.00083	evm.model.scaffold0.1417;evm.model.scaffold0.1751;evm.model.scaffold0.1854;evm.model.scaffold0.267;evm.model.scaffold0.682;evm.model.scaffold0.738;evm.model.scaffold0.903;evm.model.scaffold10.461;evm.model.scaffold10.531;evm.model.scaffold10.640;evm.model.scaffold10.708;evm.model.scaffold10.765;evm.model.scaffold10.854;evm.model.scaffold10.882;evm.model.scaffold11.33.1;evm.model.scaffold1.224;evm…
GO:0044248	cellular_catabolic_process	210	69	0.00158	evm.model.scaffold0.1417;evm.model.scaffold0.1751;evm.model.scaffold0.1854;evm.model.scaffold0.267;evm.model.scaffold0.738;evm.model.scaffold10.461;evm.model.scaffold10.531;evm.model.scaffold10.854;evm.model.scaffold10.882;evm.model.scaffold11.33.1;evm.model.scaffold1.224;evm.model.scaffold13.236;evm.model.scaffold14.311;evm.model.scaffold1.449;evm.model.scaffold14.9;evm.model.scaffold1.501;evm.m…
GO:0008152	metabolic_process	3886	970	0.00189	evm.model.scaffold0.10;evm.model.scaffold0.1028;evm.model.scaffold0.1030;evm.model.scaffold0.1036;evm.model.scaffold0.1051;evm.model.scaffold0.1109;evm.model.scaffold0.1127;evm.model.scaffold0.1338;evm.model.scaffold0.134;evm.model.scaffold0.1348;evm.model.scaffold0.1352;evm.model.scaffold0.1369;evm.model.scaffold0.1370;evm.model.scaffold0.1375;evm.model.scaffold0.1378;evm.model.scaffold0.1414;ev…
GO:0043038	amino_acid_activation	61	25	0.00213	evm.model.scaffold0.1109;evm.model.scaffold0.531;evm.model.scaffold0.69;evm.model.scaffold13.241;evm.model.scaffold14.26;evm.model.scaffold1.66;evm.model.scaffold18.373;evm.model.scaffold19.280;evm.model.scaffold21.454;evm.model.scaffold22.23;evm.model.scaffold24.51;evm.model.scaffold26.238;evm.model.scaffold33.26;evm.model.scaffold34.108;evm.model.scaffold36.97;evm.model.scaffold41.94;evm.model.…
GO:0043039	tRNA_aminoacylation	61	25	0.00213	evm.model.scaffold0.1109;evm.model.scaffold0.531;evm.model.scaffold0.69;evm.model.scaffold13.241;evm.model.scaffold14.26;evm.model.scaffold1.66;evm.model.scaffold18.373;evm.model.scaffold19.280;evm.model.scaffold21.454;evm.model.scaffold22.23;evm.model.scaffold24.51;evm.model.scaffold26.238;evm.model.scaffold33.26;evm.model.scaffold34.108;evm.model.scaffold36.97;evm.model.scaffold41.94;evm.model.…
GO:0006418	tRNA_aminoacylation_for_protein_translation	58	24	0.00223	evm.model.scaffold0.1109;evm.model.scaffold0.531;evm.model.scaffold0.69;evm.model.scaffold13.241;evm.model.scaffold14.26;evm.model.scaffold1.66;evm.model.scaffold19.280;evm.model.scaffold21.454;evm.model.scaffold22.23;evm.model.scaffold24.51;evm.model.scaffold26.238;evm.model.scaffold33.26;evm.model.scaffold34.108;evm.model.scaffold36.97;evm.model.scaffold41.94;evm.model.scaffold4.589;evm.model.s…
GO:0034641	cellular_nitrogen_compound_metabolic_process	2074	539	0.00226	evm.model.scaffold0.1028;evm.model.scaffold0.1036;evm.model.scaffold0.1109;evm.model.scaffold0.1369;evm.model.scaffold0.1370;evm.model.scaffold0.1375;evm.model.scaffold0.1414;evm.model.scaffold0.1471;evm.model.scaffold0.1721;evm.model.scaffold0.1751;evm.model.scaffold0.178;evm.model.scaffold0.1837;evm.model.scaffold0.1849;evm.model.scaffold0.1851;evm.model.scaffold0.1854;evm.model.scaffold0.2247;…
GO:0071704	organic_substance_metabolic_process	3335	840	0.00244	evm.model.scaffold0.10;evm.model.scaffold0.1028;evm.model.scaffold0.1036;evm.model.scaffold0.1051;evm.model.scaffold0.1109;evm.model.scaffold0.1127;evm.model.scaffold0.1338;evm.model.scaffold0.134;evm.model.scaffold0.1369;evm.model.scaffold0.1370;evm.model.scaffold0.1375;evm.model.scaffold0.1378;evm.model.scaffold0.1414;evm.model.scaffold0.1471;evm.model.scaffold0.1559;evm.model.scaffold0.1610;ev…
GO:0044238	primary_metabolic_process	3190	804	0.00345	evm.model.scaffold0.10;evm.model.scaffold0.1028;evm.model.scaffold0.1036;evm.model.scaffold0.1109;evm.model.scaffold0.1127;evm.model.scaffold0.1338;evm.model.scaffold0.134;evm.model.scaffold0.1369;evm.model.scaffold0.1370;evm.model.scaffold0.1375;evm.model.scaffold0.1378;evm.model.scaffold0.1414;evm.model.scaffold0.1471;evm.model.scaffold0.1559;evm.model.scaffold0.1610;evm.model.scaffold0.1632;ev…
GO:0044267	cellular_protein_metabolic_process	921	252	0.0038	evm.model.scaffold0.10;evm.model.scaffold0.1028;evm.model.scaffold0.1109;evm.model.scaffold0.1378;evm.model.scaffold0.1559;evm.model.scaffold0.1854;evm.model.scaffold0.2063;evm.model.scaffold0.2081;evm.model.scaffold0.2247;evm.model.scaffold0.2251;evm.model.scaffold0.38;evm.model.scaffold0.40;evm.model.scaffold0.43;evm.model.scaffold0.531;evm.model.scaffold0.604;evm.model.scaffold0.616;evm.model.…
GO:0043604	amide_biosynthetic_process	298	91	0.00394	evm.model.scaffold0.1028;evm.model.scaffold0.1109;evm.model.scaffold0.2247;evm.model.scaffold0.2251;evm.model.scaffold0.531;evm.model.scaffold0.678;evm.model.scaffold0.69;evm.model.scaffold0.728;evm.model.scaffold10.527;evm.model.scaffold10.934;evm.model.scaffold1269.2;evm.model.scaffold13.241;evm.model.scaffold13.257;evm.model.scaffold13.264;evm.model.scaffold1.351;evm.model.scaffold14.136;evm.m…
GO:0043170	macromolecule_metabolic_process	2708	688	0.00451	evm.model.scaffold0.10;evm.model.scaffold0.1028;evm.model.scaffold0.1036;evm.model.scaffold0.1051;evm.model.scaffold0.1109;evm.model.scaffold0.1127;evm.model.scaffold0.1338;evm.model.scaffold0.134;evm.model.scaffold0.1369;evm.model.scaffold0.1370;evm.model.scaffold0.1375;evm.model.scaffold0.1378;evm.model.scaffold0.1414;evm.model.scaffold0.1559;evm.model.scaffold0.1610;evm.model.scaffold0.1632;ev…
GO:0043603	cellular_amide_metabolic_process	319	96	0.00498	evm.model.scaffold0.1028;evm.model.scaffold0.1109;evm.model.scaffold0.2247;evm.model.scaffold0.2251;evm.model.scaffold0.531;evm.model.scaffold0.678;evm.model.scaffold0.69;evm.model.scaffold0.728;evm.model.scaffold10.527;evm.model.scaffold10.934;evm.model.scaffold1269.2;evm.model.scaffold13.241;evm.model.scaffold13.257;evm.model.scaffold13.264;evm.model.scaffold1.351;evm.model.scaffold14.136;evm.m…
GO:1901360	organic_cyclic_compound_metabolic_process	1890	490	0.0052	evm.model.scaffold0.1028;evm.model.scaffold0.1036;evm.model.scaffold0.1109;evm.model.scaffold0.1369;evm.model.scaffold0.1370;evm.model.scaffold0.1375;evm.model.scaffold0.1414;evm.model.scaffold0.1471;evm.model.scaffold0.1721;evm.model.scaffold0.1751;evm.model.scaffold0.178;evm.model.scaffold0.1837;evm.model.scaffold0.1849;evm.model.scaffold0.1851;evm.model.scaffold0.1854;evm.model.scaffold0.2323;…
GO:0046483	heterocycle_metabolic_process	1858	482	0.0054	evm.model.scaffold0.1028;evm.model.scaffold0.1036;evm.model.scaffold0.1109;evm.model.scaffold0.1369;evm.model.scaffold0.1370;evm.model.scaffold0.1375;evm.model.scaffold0.1414;evm.model.scaffold0.1471;evm.model.scaffold0.1721;evm.model.scaffold0.1751;evm.model.scaffold0.178;evm.model.scaffold0.1837;evm.model.scaffold0.1849;evm.model.scaffold0.1851;evm.model.scaffold0.1854;evm.model.scaffold0.2323;…
GO:0006412	translation	277	84	0.00672	evm.model.scaffold0.1028;evm.model.scaffold0.1109;evm.model.scaffold0.2247;evm.model.scaffold0.2251;evm.model.scaffold0.531;evm.model.scaffold0.69;evm.model.scaffold0.728;evm.model.scaffold10.527;evm.model.scaffold10.934;evm.model.scaffold1269.2;evm.model.scaffold13.241;evm.model.scaffold13.264;evm.model.scaffold1.351;evm.model.scaffold14.136;evm.model.scaffold14.176;evm.model.scaffold14.26;evm.m…
GO:0006914	autophagy	56	22	0.00702	evm.model.scaffold0.1417;evm.model.scaffold10.461;evm.model.scaffold10.854;evm.model.scaffold10.882;evm.model.scaffold11.33.1;evm.model.scaffold14.9;evm.model.scaffold1.501;evm.model.scaffold18.159;evm.model.scaffold19.95;evm.model.scaffold21.376;evm.model.scaffold2.1415;evm.model.scaffold2.146;evm.model.scaffold2.169;evm.model.scaffold22.172;evm.model.scaffold23.229;evm.model.scaffold30.132;evm.…
GO:0043043	peptide_biosynthetic_process	285	86	0.00708	evm.model.scaffold0.1028;evm.model.scaffold0.1109;evm.model.scaffold0.2247;evm.model.scaffold0.2251;evm.model.scaffold0.531;evm.model.scaffold0.69;evm.model.scaffold0.728;evm.model.scaffold10.527;evm.model.scaffold10.934;evm.model.scaffold1269.2;evm.model.scaffold13.241;evm.model.scaffold13.257;evm.model.scaffold13.264;evm.model.scaffold1.351;evm.model.scaffold14.136;evm.model.scaffold14.176;evm.…
GO:0006725	cellular_aromatic_compound_metabolic_process	1853	479	0.00752	evm.model.scaffold0.1028;evm.model.scaffold0.1036;evm.model.scaffold0.1109;evm.model.scaffold0.1369;evm.model.scaffold0.1370;evm.model.scaffold0.1375;evm.model.scaffold0.1414;evm.model.scaffold0.1471;evm.model.scaffold0.1721;evm.model.scaffold0.1751;evm.model.scaffold0.178;evm.model.scaffold0.1837;evm.model.scaffold0.1849;evm.model.scaffold0.1851;evm.model.scaffold0.1854;evm.model.scaffold0.2323;…
GO:0000042	protein_targeting_to_Golgi	9	6	0.00775	evm.model.scaffold10.461;evm.model.scaffold14.136;evm.model.scaffold25.287;evm.model.scaffold45.48;evm.model.scaffold55.6;evm.model.scaffold9.95
GO:0000301	retrograde_transport,_vesicle_recycling_within_Golgi	9	6	0.00775	evm.model.scaffold10.461;evm.model.scaffold14.136;evm.model.scaffold25.287;evm.model.scaffold45.48;evm.model.scaffold55.6;evm.model.scaffold9.95
GO:0034067	protein_localization_to_Golgi_apparatus	9	6	0.00775	evm.model.scaffold10.461;evm.model.scaffold14.136;evm.model.scaffold25.287;evm.model.scaffold45.48;evm.model.scaffold55.6;evm.model.scaffold9.95
GO:0072600	establishment_of_protein_localization_to_Golgi	9	6	0.00775	evm.model.scaffold10.461;evm.model.scaffold14.136;evm.model.scaffold25.287;evm.model.scaffold45.48;evm.model.scaffold55.6;evm.model.scaffold9.95
GO:0016571	histone_methylation	7	5	0.01035	evm.model.scaffold13.226;evm.model.scaffold13.278;evm.model.scaffold6.123;evm.model.scaffold9.214;Novel02219
GO:0018022	peptidyl-lysine_methylation	7	5	0.01035	evm.model.scaffold13.226;evm.model.scaffold13.278;evm.model.scaffold6.123;evm.model.scaffold9.214;Novel02219
GO:0034968	histone_lysine_methylation	7	5	0.01035	evm.model.scaffold13.226;evm.model.scaffold13.278;evm.model.scaffold6.123;evm.model.scaffold9.214;Novel02219
GO:0000413	protein_peptidyl-prolyl_isomerization	15	8	0.01282	evm.model.scaffold0.40;evm.model.scaffold21.470;evm.model.scaffold23.229;evm.model.scaffold25.276;evm.model.scaffold31.23;evm.model.scaffold3.906;evm.model.scaffold58.11;evm.model.scaffold8.54
GO:0018208	peptidyl-proline_modification	15	8	0.01282	evm.model.scaffold0.40;evm.model.scaffold21.470;evm.model.scaffold23.229;evm.model.scaffold25.276;evm.model.scaffold31.23;evm.model.scaffold3.906;evm.model.scaffold58.11;evm.model.scaffold8.54
GO:1901575	organic_substance_catabolic_process	194	60	0.01313	evm.model.scaffold0.1751;evm.model.scaffold0.1854;evm.model.scaffold0.267;evm.model.scaffold0.682;evm.model.scaffold0.738;evm.model.scaffold0.903;evm.model.scaffold10.531;evm.model.scaffold10.640;evm.model.scaffold10.708;evm.model.scaffold10.765;evm.model.scaffold1.224;evm.model.scaffold12.43;evm.model.scaffold13.236;evm.model.scaffold14.311;evm.model.scaffold1.449;evm.model.scaffold17.131;evm.mo…
GO:0034660	ncRNA_metabolic_process	228	69	0.01391	evm.model.scaffold0.1109;evm.model.scaffold0.1369;evm.model.scaffold0.2323;evm.model.scaffold0.531;evm.model.scaffold0.69;evm.model.scaffold10.640;evm.model.scaffold10.766;evm.model.scaffold1.1252;evm.model.scaffold1.1270;evm.model.scaffold13.241;evm.model.scaffold13.283;evm.model.scaffold13.92;evm.model.scaffold14.26;evm.model.scaffold1.54;evm.model.scaffold1.66;evm.model.scaffold1.708;evm.model…
GO:0006807	nitrogen_compound_metabolic_process	2186	556	0.01409	evm.model.scaffold0.1028;evm.model.scaffold0.1036;evm.model.scaffold0.1051;evm.model.scaffold0.1109;evm.model.scaffold0.1369;evm.model.scaffold0.1370;evm.model.scaffold0.1375;evm.model.scaffold0.1414;evm.model.scaffold0.1471;evm.model.scaffold0.1721;evm.model.scaffold0.1751;evm.model.scaffold0.178;evm.model.scaffold0.1837;evm.model.scaffold0.1849;evm.model.scaffold0.1851;evm.model.scaffold0.1854;…
GO:2000026	regulation_of_multicellular_organismal_development	10	6	0.01549	evm.model.scaffold13.174;evm.model.scaffold2.157;evm.model.scaffold24.57;evm.model.scaffold36.112;evm.model.scaffold5.32;evm.model.scaffold9.710
GO:0090304	nucleic_acid_metabolic_process	1616	417	0.01584	evm.model.scaffold0.1028;evm.model.scaffold0.1036;evm.model.scaffold0.1109;evm.model.scaffold0.1369;evm.model.scaffold0.1370;evm.model.scaffold0.1375;evm.model.scaffold0.1414;evm.model.scaffold0.1721;evm.model.scaffold0.1751;evm.model.scaffold0.178;evm.model.scaffold0.1837;evm.model.scaffold0.1849;evm.model.scaffold0.1851;evm.model.scaffold0.1854;evm.model.scaffold0.2323;evm.model.scaffold0.379;e…
GO:0006139	nucleobase-containing_compound_metabolic_process	1781	457	0.01638	evm.model.scaffold0.1028;evm.model.scaffold0.1036;evm.model.scaffold0.1109;evm.model.scaffold0.1369;evm.model.scaffold0.1370;evm.model.scaffold0.1375;evm.model.scaffold0.1414;evm.model.scaffold0.1721;evm.model.scaffold0.1751;evm.model.scaffold0.178;evm.model.scaffold0.1837;evm.model.scaffold0.1849;evm.model.scaffold0.1851;evm.model.scaffold0.1854;evm.model.scaffold0.2323;evm.model.scaffold0.379;e…
GO:0051382	kinetochore_assembly	13	7	0.01865	evm.model.scaffold19.249;evm.model.scaffold27.92;evm.model.scaffold30.24;evm.model.scaffold3.778;evm.model.scaffold5.496;evm.model.scaffold9.762;Novel00381
GO:0051383	kinetochore_organization	13	7	0.01865	evm.model.scaffold19.249;evm.model.scaffold27.92;evm.model.scaffold30.24;evm.model.scaffold3.778;evm.model.scaffold5.496;evm.model.scaffold9.762;Novel00381
GO:0019752	carboxylic_acid_metabolic_process	220	66	0.01933	evm.model.scaffold0.1109;evm.model.scaffold0.1471;evm.model.scaffold0.531;evm.model.scaffold0.677;evm.model.scaffold0.678;evm.model.scaffold0.69;evm.model.scaffold10.640;evm.model.scaffold10.765;evm.model.scaffold1.1169;evm.model.scaffold1.1226;evm.model.scaffold13.241;evm.model.scaffold14.26;evm.model.scaffold14.430;evm.model.scaffold1.66;evm.model.scaffold17.62;evm.model.scaffold18.105;evm.mode…
GO:0006518	peptide_metabolic_process	300	87	0.02	evm.model.scaffold0.1028;evm.model.scaffold0.1109;evm.model.scaffold0.2247;evm.model.scaffold0.2251;evm.model.scaffold0.531;evm.model.scaffold0.69;evm.model.scaffold0.728;evm.model.scaffold10.527;evm.model.scaffold10.934;evm.model.scaffold1269.2;evm.model.scaffold13.241;evm.model.scaffold13.257;evm.model.scaffold13.264;evm.model.scaffold1.351;evm.model.scaffold14.136;evm.model.scaffold14.176;evm.…
GO:0006364	rRNA_processing	61	22	0.02101	evm.model.scaffold0.1369;evm.model.scaffold1.1270;evm.model.scaffold13.283;evm.model.scaffold13.92;evm.model.scaffold19.230;evm.model.scaffold20.158;evm.model.scaffold20.9;evm.model.scaffold21.212;evm.model.scaffold21.214_evm.model.scaffold21.215;evm.model.scaffold23.285;evm.model.scaffold27.302;evm.model.scaffold29.257;evm.model.scaffold29.64;evm.model.scaffold30.72;evm.model.scaffold31.6;evm.mo…
GO:0016072	rRNA_metabolic_process	61	22	0.02101	evm.model.scaffold0.1369;evm.model.scaffold1.1270;evm.model.scaffold13.283;evm.model.scaffold13.92;evm.model.scaffold19.230;evm.model.scaffold20.158;evm.model.scaffold20.9;evm.model.scaffold21.212;evm.model.scaffold21.214_evm.model.scaffold21.215;evm.model.scaffold23.285;evm.model.scaffold27.302;evm.model.scaffold29.257;evm.model.scaffold29.64;evm.model.scaffold30.72;evm.model.scaffold31.6;evm.mo…
GO:0019751	polyol_metabolic_process	8	5	0.02222	evm.model.scaffold30.108;evm.model.scaffold4.919;evm.model.scaffold7.678;evm.model.scaffold7.679;Novel02210
GO:1901566	organonitrogen_compound_biosynthetic_process	515	142	0.02226	evm.model.scaffold0.1028;evm.model.scaffold0.1109;evm.model.scaffold0.1471;evm.model.scaffold0.2247;evm.model.scaffold0.2251;evm.model.scaffold0.43;evm.model.scaffold0.531;evm.model.scaffold0.677;evm.model.scaffold0.678;evm.model.scaffold0.69;evm.model.scaffold0.728;evm.model.scaffold0.743;evm.model.scaffold10.472;evm.model.scaffold10.527;evm.model.scaffold10.640;evm.model.scaffold10.899;evm.mode…
GO:0009057	macromolecule_catabolic_process	136	43	0.02237	evm.model.scaffold0.1751;evm.model.scaffold0.1854;evm.model.scaffold0.738;evm.model.scaffold10.531;evm.model.scaffold1.224;evm.model.scaffold12.43;evm.model.scaffold13.236;evm.model.scaffold17.131;evm.model.scaffold17.224;evm.model.scaffold1.778;evm.model.scaffold19.260;evm.model.scaffold19.96;evm.model.scaffold20.627;evm.model.scaffold26.172;evm.model.scaffold27.53;evm.model.scaffold27.67;evm.mo…
GO:0010467	gene_expression	1514	390	0.02253	evm.model.scaffold0.1028;evm.model.scaffold0.1109;evm.model.scaffold0.1369;evm.model.scaffold0.1370;evm.model.scaffold0.1375;evm.model.scaffold0.1414;evm.model.scaffold0.178;evm.model.scaffold0.1837;evm.model.scaffold0.1849;evm.model.scaffold0.1851;evm.model.scaffold0.2247;evm.model.scaffold0.2251;evm.model.scaffold0.2323;evm.model.scaffold0.379;evm.model.scaffold0.43;evm.model.scaffold0.46;evm.m…
GO:0071840	cellular_component_organization_or_biogenesis	757	203	0.02261	evm.model.scaffold0.1369;evm.model.scaffold0.1610;evm.model.scaffold0.1751;evm.model.scaffold0.1849;evm.model.scaffold0.1858;evm.model.scaffold0.373;evm.model.scaffold0.43;evm.model.scaffold0.46;evm.model.scaffold0.683;evm.model.scaffold0.737;evm.model.scaffold10.531;evm.model.scaffold10.752;evm.model.scaffold1079.1;evm.model.scaffold10.854;evm.model.scaffold10.882;evm.model.scaffold1.1132;evm.mo…
GO:0006464	cellular_protein_modification_process	535	147	0.02274	evm.model.scaffold0.10;evm.model.scaffold0.1378;evm.model.scaffold0.1559;evm.model.scaffold0.38;evm.model.scaffold0.40;evm.model.scaffold0.43;evm.model.scaffold0.604;evm.model.scaffold0.616;evm.model.scaffold0.678;evm.model.scaffold0.715;evm.model.scaffold10.643;evm.model.scaffold10.753;evm.model.scaffold10.837;evm.model.scaffold10.899;evm.model.scaffold10.908;evm.model.scaffold10.923;evm.model.s…
GO:0036211	protein_modification_process	535	147	0.02274	evm.model.scaffold0.10;evm.model.scaffold0.1378;evm.model.scaffold0.1559;evm.model.scaffold0.38;evm.model.scaffold0.40;evm.model.scaffold0.43;evm.model.scaffold0.604;evm.model.scaffold0.616;evm.model.scaffold0.678;evm.model.scaffold0.715;evm.model.scaffold10.643;evm.model.scaffold10.753;evm.model.scaffold10.837;evm.model.scaffold10.899;evm.model.scaffold10.908;evm.model.scaffold10.923;evm.model.s…
GO:0070647	protein_modification_by_small_protein_conjugation_or_removal	58	21	0.02277	evm.model.scaffold0.1378;evm.model.scaffold0.38;evm.model.scaffold10.944;evm.model.scaffold1.1261;evm.model.scaffold1.659;evm.model.scaffold18.369;evm.model.scaffold20.627;evm.model.scaffold21.446;evm.model.scaffold22.200;evm.model.scaffold2.269;evm.model.scaffold25.468;evm.model.scaffold27.67;evm.model.scaffold3.728;evm.model.scaffold45.110;evm.model.scaffold45.149;evm.model.scaffold7.79;evm.mod…
GO:0032940	secretion_by_cell	52	19	0.02674	evm.model.scaffold0.2267;evm.model.scaffold0.564;evm.model.scaffold1.1263;evm.model.scaffold11.430;evm.model.scaffold15.246;evm.model.scaffold16.70;evm.model.scaffold16.81;evm.model.scaffold18.70;evm.model.scaffold31.243;evm.model.scaffold33.38;evm.model.scaffold36.112;evm.model.scaffold38.181;evm.model.scaffold4.1037;evm.model.scaffold4.56;evm.model.scaffold6.575;evm.model.scaffold9.495;evm.mode…
GO:0046903	secretion	52	19	0.02674	evm.model.scaffold0.2267;evm.model.scaffold0.564;evm.model.scaffold1.1263;evm.model.scaffold11.430;evm.model.scaffold15.246;evm.model.scaffold16.70;evm.model.scaffold16.81;evm.model.scaffold18.70;evm.model.scaffold31.243;evm.model.scaffold33.38;evm.model.scaffold36.112;evm.model.scaffold38.181;evm.model.scaffold4.1037;evm.model.scaffold4.56;evm.model.scaffold6.575;evm.model.scaffold9.495;evm.mode…
GO:0010942	positive_regulation_of_cell_death	11	6	0.0273	evm.model.scaffold11.26;evm.model.scaffold13.2;evm.model.scaffold13.48;evm.model.scaffold22.25;evm.model.scaffold46.58;evm.model.scaffold8.280
GO:0043065	positive_regulation_of_apoptotic_process	11	6	0.0273	evm.model.scaffold11.26;evm.model.scaffold13.2;evm.model.scaffold13.48;evm.model.scaffold22.25;evm.model.scaffold46.58;evm.model.scaffold8.280
GO:0043068	positive_regulation_of_programmed_cell_death	11	6	0.0273	evm.model.scaffold11.26;evm.model.scaffold13.2;evm.model.scaffold13.48;evm.model.scaffold22.25;evm.model.scaffold46.58;evm.model.scaffold8.280
GO:0006520	cellular_amino_acid_metabolic_process	149	46	0.02831	evm.model.scaffold0.1109;evm.model.scaffold0.1471;evm.model.scaffold0.531;evm.model.scaffold0.678;evm.model.scaffold0.69;evm.model.scaffold10.640;evm.model.scaffold1.1169;evm.model.scaffold13.241;evm.model.scaffold14.26;evm.model.scaffold1.66;evm.model.scaffold18.373;evm.model.scaffold19.280;evm.model.scaffold19.315;evm.model.scaffold20.160;evm.model.scaffold2.1091;evm.model.scaffold21.454;evm.mo…
GO:0018193	peptidyl-amino_acid_modification	39	15	0.0292	evm.model.scaffold0.40;evm.model.scaffold13.226;evm.model.scaffold13.278;evm.model.scaffold21.470;evm.model.scaffold23.229;evm.model.scaffold25.276;evm.model.scaffold31.23;evm.model.scaffold33.103;evm.model.scaffold3.906;evm.model.scaffold4.125;evm.model.scaffold58.11;evm.model.scaffold6.123;evm.model.scaffold8.54;evm.model.scaffold9.214;Novel02219
GO:0044283	small_molecule_biosynthetic_process	102	33	0.03038	evm.model.scaffold0.1471;evm.model.scaffold0.43;evm.model.scaffold0.678;evm.model.scaffold10.640;evm.model.scaffold10.765;evm.model.scaffold1.1169;evm.model.scaffold1.1218;evm.model.scaffold1.1226;evm.model.scaffold14.430;evm.model.scaffold2.1091;evm.model.scaffold21.212;evm.model.scaffold22.97;evm.model.scaffold2.525;evm.model.scaffold3.315;evm.model.scaffold33.38;evm.model.scaffold34.69;evm.mod…
GO:0006891	intra-Golgi_vesicle-mediated_transport	17	8	0.03061	evm.model.scaffold10.461;evm.model.scaffold14.136;evm.model.scaffold25.287;evm.model.scaffold45.48;evm.model.scaffold5.198;evm.model.scaffold55.6;evm.model.scaffold9.477;evm.model.scaffold9.95
GO:0043436	oxoacid_metabolic_process	225	66	0.03111	evm.model.scaffold0.1109;evm.model.scaffold0.1471;evm.model.scaffold0.531;evm.model.scaffold0.677;evm.model.scaffold0.678;evm.model.scaffold0.69;evm.model.scaffold10.640;evm.model.scaffold10.765;evm.model.scaffold1.1169;evm.model.scaffold1.1226;evm.model.scaffold13.241;evm.model.scaffold14.26;evm.model.scaffold14.430;evm.model.scaffold1.66;evm.model.scaffold17.62;evm.model.scaffold18.105;evm.mode…
GO:0007050	cell_cycle_arrest	6	4	0.03172	evm.model.scaffold16.136;evm.model.scaffold16.141;evm.model.scaffold47.41;evm.model.scaffold5.125
GO:0031325	positive_regulation_of_cellular_metabolic_process	50	18	0.03548	evm.model.scaffold0.178;evm.model.scaffold10.854;evm.model.scaffold1.224;evm.model.scaffold13.2;evm.model.scaffold16.103;evm.model.scaffold16.198;evm.model.scaffold19.95;evm.model.scaffold21.376;evm.model.scaffold2.1415;evm.model.scaffold29.64;evm.model.scaffold30.132;evm.model.scaffold4.107;evm.model.scaffold4.1079;evm.model.scaffold46.58;evm.model.scaffold6.569;evm.model.scaffold7.104;evm.model…
GO:0006082	organic_acid_metabolic_process	227	66	0.03717	evm.model.scaffold0.1109;evm.model.scaffold0.1471;evm.model.scaffold0.531;evm.model.scaffold0.677;evm.model.scaffold0.678;evm.model.scaffold0.69;evm.model.scaffold10.640;evm.model.scaffold10.765;evm.model.scaffold1.1169;evm.model.scaffold1.1226;evm.model.scaffold13.241;evm.model.scaffold14.26;evm.model.scaffold14.430;evm.model.scaffold1.66;evm.model.scaffold17.62;evm.model.scaffold18.105;evm.mode…
GO:0006066	alcohol_metabolic_process	12	6	0.0438	evm.model.scaffold30.108;evm.model.scaffold4.919;evm.model.scaffold7.678;evm.model.scaffold7.679;gene132;Novel02210
GO:0034508	centromere_complex_assembly	18	8	0.04387	evm.model.scaffold11.143;evm.model.scaffold19.249;evm.model.scaffold27.92;evm.model.scaffold30.24;evm.model.scaffold3.778;evm.model.scaffold5.496;evm.model.scaffold9.762;Novel00381
GO:1901615	organic_hydroxy_compound_metabolic_process	18	8	0.04387	evm.model.scaffold1.959;evm.model.scaffold26.255;evm.model.scaffold30.108;evm.model.scaffold4.919;evm.model.scaffold7.678;evm.model.scaffold7.679;gene132;Novel02210
GO:0001836	release_of_cytochrome_c_from_mitochondria	4	3	0.04444	evm.model.scaffold11.26;evm.model.scaffold13.2;evm.model.scaffold46.58
GO:0006432	phenylalanyl-tRNA_aminoacylation	4	3	0.04444	evm.model.scaffold19.280;evm.model.scaffold22.23;evm.model.scaffold6.520
GO:0006848	pyruvate_transport	4	3	0.04444	evm.model.scaffold17.257;evm.model.scaffold23.52;Novel00732
GO:0006850	mitochondrial_pyruvate_transport	4	3	0.04444	evm.model.scaffold17.257;evm.model.scaffold23.52;Novel00732
GO:0008637	apoptotic_mitochondrial_changes	4	3	0.04444	evm.model.scaffold11.26;evm.model.scaffold13.2;evm.model.scaffold46.58
GO:0009219	pyrimidine_deoxyribonucleotide_metabolic_process	4	3	0.04444	evm.model.scaffold1.1177;evm.model.scaffold14.170;evm.model.scaffold14.172
GO:0009394	2'-deoxyribonucleotide_metabolic_process	4	3	0.04444	evm.model.scaffold1.1177;evm.model.scaffold14.170;evm.model.scaffold14.172
GO:0019692	deoxyribose_phosphate_metabolic_process	4	3	0.04444	evm.model.scaffold1.1177;evm.model.scaffold14.170;evm.model.scaffold14.172
GO:0031638	zymogen_activation	4	3	0.04444	evm.model.scaffold13.2;evm.model.scaffold46.58;evm.model.scaffold9.214
GO:0045995	regulation_of_embryonic_development	4	3	0.04444	evm.model.scaffold36.112;evm.model.scaffold5.32;evm.model.scaffold9.710
GO:0097190	apoptotic_signaling_pathway	4	3	0.04444	evm.model.scaffold11.26;evm.model.scaffold13.2;evm.model.scaffold46.58
GO:0045786	negative_regulation_of_cell_cycle	15	7	0.04458	evm.model.scaffold16.136;evm.model.scaffold16.141;evm.model.scaffold27.67;evm.model.scaffold47.41;evm.model.scaffold5.125;evm.model.scaffold7.85;Novel00452
GO:0051607	defense_response_to_virus	15	7	0.04458	evm.model.scaffold0.1721;evm.model.scaffold0.737;evm.model.scaffold22.6;evm.model.scaffold36.112;evm.model.scaffold36.115;Novel00381;Novel02107
GO:0006396	RNA_processing	330	92	0.04547	evm.model.scaffold0.1028;evm.model.scaffold0.1369;evm.model.scaffold0.2323;evm.model.scaffold0.712;evm.model.scaffold10.107;evm.model.scaffold10.640;evm.model.scaffold10.766;evm.model.scaffold1.1252;evm.model.scaffold1.1270;evm.model.scaffold12.372;evm.model.scaffold1.249;evm.model.scaffold13.156;evm.model.scaffold13.283;evm.model.scaffold1.330;evm.model.scaffold13.92;evm.model.scaffold14.101;evm…
GO:0006399	tRNA_metabolic_process	176	52	0.04549	evm.model.scaffold0.1109;evm.model.scaffold0.2323;evm.model.scaffold0.531;evm.model.scaffold0.69;evm.model.scaffold10.640;evm.model.scaffold10.766;evm.model.scaffold1.1252;evm.model.scaffold13.241;evm.model.scaffold14.26;evm.model.scaffold1.54;evm.model.scaffold1.66;evm.model.scaffold1.708;evm.model.scaffold18.373;evm.model.scaffold19.280;evm.model.scaffold20.158;evm.model.scaffold21.128;evm.mode…
GO:0009607	response_to_biotic_stimulus	69	23	0.04631	evm.model.scaffold0.1721;evm.model.scaffold0.178;evm.model.scaffold0.737;evm.model.scaffold11.42;evm.model.scaffold13.174;evm.model.scaffold13.181;evm.model.scaffold21.20;evm.model.scaffold22.6;evm.model.scaffold23.253;evm.model.scaffold25.118;evm.model.scaffold25.467;evm.model.scaffold2.665;evm.model.scaffold34.90;evm.model.scaffold36.112;evm.model.scaffold36.115;evm.model.scaffold38.184;evm.mod…
GO:0032259	methylation	62	21	0.04702	evm.model.scaffold1.1270;evm.model.scaffold13.226;evm.model.scaffold13.278;evm.model.scaffold1.708;evm.model.scaffold17.70;evm.model.scaffold19.230;evm.model.scaffold19.56;evm.model.scaffold20.158;evm.model.scaffold21.128;evm.model.scaffold2.21;evm.model.scaffold22.159;evm.model.scaffold23.62;evm.model.scaffold31.6;evm.model.scaffold4.1046;evm.model.scaffold45.128;evm.model.scaffold58.21;evm.mode…
GO:0016070	RNA_metabolic_process	1337	342	0.04787	evm.model.scaffold0.1028;evm.model.scaffold0.1109;evm.model.scaffold0.1369;evm.model.scaffold0.1370;evm.model.scaffold0.1375;evm.model.scaffold0.1414;evm.model.scaffold0.1751;evm.model.scaffold0.178;evm.model.scaffold0.1837;evm.model.scaffold0.1849;evm.model.scaffold0.1851;evm.model.scaffold0.2323;evm.model.scaffold0.379;evm.model.scaffold0.43;evm.model.scaffold0.46;evm.model.scaffold0.496;evm.mo…
GO:0016310	phosphorylation	288	81	0.04816	evm.model.scaffold0.1559;evm.model.scaffold0.604;evm.model.scaffold0.616;evm.model.scaffold0.678;evm.model.scaffold0.715;evm.model.scaffold10.765;evm.model.scaffold10.837;evm.model.scaffold10.899;evm.model.scaffold10.908;evm.model.scaffold11.14;evm.model.scaffold11.145;evm.model.scaffold1.200;evm.model.scaffold1.224;evm.model.scaffold13.234;evm.model.scaffold13.36;evm.model.scaffold14.136;evm.mod…
GO:0016043	cellular_component_organization	688	182	0.04858	evm.model.scaffold0.1610;evm.model.scaffold0.1849;evm.model.scaffold0.1858;evm.model.scaffold0.373;evm.model.scaffold0.43;evm.model.scaffold0.46;evm.model.scaffold0.683;evm.model.scaffold0.737;evm.model.scaffold10.531;evm.model.scaffold10.752;evm.model.scaffold1079.1;evm.model.scaffold10.854;evm.model.scaffold10.882;evm.model.scaffold1.1132;evm.model.scaffold1.1134;evm.model.scaffold11.143;evm.mo…

## Sheet: Cera- unique upregulated genes
GO.ID	Term	Annotated	Significant	PValue	ann.genes
GO:0044237	cellular_metabolic_process	2872	428	1.2e-10	evm.model.scaffold0.10;evm.model.scaffold0.1109;evm.model.scaffold0.1369;evm.model.scaffold0.1370;evm.model.scaffold0.1375;evm.model.scaffold0.1378;evm.model.scaffold0.1414;evm.model.scaffold0.1721;evm.model.scaffold0.1751;evm.model.scaffold0.1837;evm.model.scaffold0.1849;evm.model.scaffold0.1851;evm.model.scaffold0.1854;evm.model.scaffold0.2063;evm.model.scaffold0.2247;evm.model.scaffold0.2251;e…
GO:0043604	amide_biosynthetic_process	298	74	4.4e-10	evm.model.scaffold0.1109;evm.model.scaffold0.2247;evm.model.scaffold0.2251;evm.model.scaffold0.531;evm.model.scaffold0.678;evm.model.scaffold0.69;evm.model.scaffold0.728;evm.model.scaffold10.527;evm.model.scaffold10.934;evm.model.scaffold1269.2;evm.model.scaffold13.241;evm.model.scaffold13.264;evm.model.scaffold14.136;evm.model.scaffold14.26;evm.model.scaffold14.308;evm.model.scaffold1.66;evm.mod…
GO:0006412	translation	277	69	1.6e-09	evm.model.scaffold0.1109;evm.model.scaffold0.2247;evm.model.scaffold0.2251;evm.model.scaffold0.531;evm.model.scaffold0.69;evm.model.scaffold0.728;evm.model.scaffold10.527;evm.model.scaffold10.934;evm.model.scaffold1269.2;evm.model.scaffold13.241;evm.model.scaffold13.264;evm.model.scaffold14.136;evm.model.scaffold14.26;evm.model.scaffold14.308;evm.model.scaffold1.66;evm.model.scaffold16.85;evm.mod…
GO:0043603	cellular_amide_metabolic_process	319	76	2e-09	evm.model.scaffold0.1109;evm.model.scaffold0.2247;evm.model.scaffold0.2251;evm.model.scaffold0.531;evm.model.scaffold0.678;evm.model.scaffold0.69;evm.model.scaffold0.728;evm.model.scaffold10.527;evm.model.scaffold10.934;evm.model.scaffold1269.2;evm.model.scaffold13.241;evm.model.scaffold13.264;evm.model.scaffold14.136;evm.model.scaffold14.26;evm.model.scaffold14.308;evm.model.scaffold1.449;evm.mo…
GO:0043043	peptide_biosynthetic_process	285	70	2.3e-09	evm.model.scaffold0.1109;evm.model.scaffold0.2247;evm.model.scaffold0.2251;evm.model.scaffold0.531;evm.model.scaffold0.69;evm.model.scaffold0.728;evm.model.scaffold10.527;evm.model.scaffold10.934;evm.model.scaffold1269.2;evm.model.scaffold13.241;evm.model.scaffold13.264;evm.model.scaffold14.136;evm.model.scaffold14.26;evm.model.scaffold14.308;evm.model.scaffold1.66;evm.model.scaffold16.85;evm.mod…
GO:0044260	cellular_macromolecule_metabolic_process	2325	355	2.5e-09	evm.model.scaffold0.10;evm.model.scaffold0.1109;evm.model.scaffold0.1369;evm.model.scaffold0.1370;evm.model.scaffold0.1375;evm.model.scaffold0.1378;evm.model.scaffold0.1414;evm.model.scaffold0.1721;evm.model.scaffold0.1751;evm.model.scaffold0.1837;evm.model.scaffold0.1849;evm.model.scaffold0.1851;evm.model.scaffold0.1854;evm.model.scaffold0.2063;evm.model.scaffold0.2247;evm.model.scaffold0.2251;e…
GO:0044267	cellular_protein_metabolic_process	921	168	2.9e-09	evm.model.scaffold0.10;evm.model.scaffold0.1109;evm.model.scaffold0.1378;evm.model.scaffold0.1854;evm.model.scaffold0.2063;evm.model.scaffold0.2247;evm.model.scaffold0.2251;evm.model.scaffold0.40;evm.model.scaffold0.531;evm.model.scaffold0.604;evm.model.scaffold0.616;evm.model.scaffold0.678;evm.model.scaffold0.69;evm.model.scaffold0.715;evm.model.scaffold0.728;evm.model.scaffold0.738;evm.model.sc…
GO:0006518	peptide_metabolic_process	300	71	9.5e-09	evm.model.scaffold0.1109;evm.model.scaffold0.2247;evm.model.scaffold0.2251;evm.model.scaffold0.531;evm.model.scaffold0.69;evm.model.scaffold0.728;evm.model.scaffold10.527;evm.model.scaffold10.934;evm.model.scaffold1269.2;evm.model.scaffold13.241;evm.model.scaffold13.264;evm.model.scaffold14.136;evm.model.scaffold14.26;evm.model.scaffold14.308;evm.model.scaffold1.66;evm.model.scaffold16.85;evm.mod…
GO:1901566	organonitrogen_compound_biosynthetic_process	515	104	3.3e-08	evm.model.scaffold0.1109;evm.model.scaffold0.2247;evm.model.scaffold0.2251;evm.model.scaffold0.531;evm.model.scaffold0.677;evm.model.scaffold0.678;evm.model.scaffold0.69;evm.model.scaffold0.728;evm.model.scaffold0.743;evm.model.scaffold10.472;evm.model.scaffold10.527;evm.model.scaffold10.934;evm.model.scaffold1.1169;evm.model.scaffold1.1218;evm.model.scaffold1.1226;evm.model.scaffold1269.2;evm.mo…
GO:0034660	ncRNA_metabolic_process	228	57	4e-08	evm.model.scaffold0.1109;evm.model.scaffold0.1369;evm.model.scaffold0.2323;evm.model.scaffold0.531;evm.model.scaffold0.69;evm.model.scaffold10.766;evm.model.scaffold1.1252;evm.model.scaffold1.1270;evm.model.scaffold13.241;evm.model.scaffold13.283;evm.model.scaffold13.92;evm.model.scaffold14.26;evm.model.scaffold1.54;evm.model.scaffold1.66;evm.model.scaffold1.708;evm.model.scaffold18.373;evm.model…
GO:0043038	amino_acid_activation	61	24	5.5e-08	evm.model.scaffold0.1109;evm.model.scaffold0.531;evm.model.scaffold0.69;evm.model.scaffold13.241;evm.model.scaffold14.26;evm.model.scaffold1.66;evm.model.scaffold18.373;evm.model.scaffold19.280;evm.model.scaffold21.454;evm.model.scaffold24.51;evm.model.scaffold26.238;evm.model.scaffold33.26;evm.model.scaffold34.108;evm.model.scaffold36.97;evm.model.scaffold41.94;evm.model.scaffold4.589;evm.model.…
GO:0043039	tRNA_aminoacylation	61	24	5.5e-08	evm.model.scaffold0.1109;evm.model.scaffold0.531;evm.model.scaffold0.69;evm.model.scaffold13.241;evm.model.scaffold14.26;evm.model.scaffold1.66;evm.model.scaffold18.373;evm.model.scaffold19.280;evm.model.scaffold21.454;evm.model.scaffold24.51;evm.model.scaffold26.238;evm.model.scaffold33.26;evm.model.scaffold34.108;evm.model.scaffold36.97;evm.model.scaffold41.94;evm.model.scaffold4.589;evm.model.…
GO:0006399	tRNA_metabolic_process	176	47	7.7e-08	evm.model.scaffold0.1109;evm.model.scaffold0.2323;evm.model.scaffold0.531;evm.model.scaffold0.69;evm.model.scaffold10.766;evm.model.scaffold1.1252;evm.model.scaffold13.241;evm.model.scaffold14.26;evm.model.scaffold1.54;evm.model.scaffold1.66;evm.model.scaffold1.708;evm.model.scaffold18.373;evm.model.scaffold19.280;evm.model.scaffold20.158;evm.model.scaffold21.128;evm.model.scaffold21.448;evm.mode…
GO:0006418	tRNA_aminoacylation_for_protein_translation	58	23	8.8e-08	evm.model.scaffold0.1109;evm.model.scaffold0.531;evm.model.scaffold0.69;evm.model.scaffold13.241;evm.model.scaffold14.26;evm.model.scaffold1.66;evm.model.scaffold19.280;evm.model.scaffold21.454;evm.model.scaffold24.51;evm.model.scaffold26.238;evm.model.scaffold33.26;evm.model.scaffold34.108;evm.model.scaffold36.97;evm.model.scaffold41.94;evm.model.scaffold4.589;evm.model.scaffold47.6;evm.model.sc…
GO:0008152	metabolic_process	3886	530	2.6e-07	evm.model.scaffold0.10;evm.model.scaffold0.1030;evm.model.scaffold0.1109;evm.model.scaffold0.1127;evm.model.scaffold0.1338;evm.model.scaffold0.1348;evm.model.scaffold0.1369;evm.model.scaffold0.1370;evm.model.scaffold0.1375;evm.model.scaffold0.1378;evm.model.scaffold0.1414;evm.model.scaffold0.1721;evm.model.scaffold0.1751;evm.model.scaffold0.1837;evm.model.scaffold0.1849;evm.model.scaffold0.1851;e…
GO:0034641	cellular_nitrogen_compound_metabolic_process	2074	313	2.9e-07	evm.model.scaffold0.1109;evm.model.scaffold0.1369;evm.model.scaffold0.1370;evm.model.scaffold0.1375;evm.model.scaffold0.1414;evm.model.scaffold0.1721;evm.model.scaffold0.1751;evm.model.scaffold0.1837;evm.model.scaffold0.1849;evm.model.scaffold0.1851;evm.model.scaffold0.1854;evm.model.scaffold0.2247;evm.model.scaffold0.2251;evm.model.scaffold0.2323;evm.model.scaffold0.267;evm.model.scaffold0.379;e…
GO:0071704	organic_substance_metabolic_process	3335	463	1.3e-06	evm.model.scaffold0.10;evm.model.scaffold0.1109;evm.model.scaffold0.1127;evm.model.scaffold0.1338;evm.model.scaffold0.1369;evm.model.scaffold0.1370;evm.model.scaffold0.1375;evm.model.scaffold0.1378;evm.model.scaffold0.1414;evm.model.scaffold0.1721;evm.model.scaffold0.1751;evm.model.scaffold0.1837;evm.model.scaffold0.1849;evm.model.scaffold0.1851;evm.model.scaffold0.1854;evm.model.scaffold0.2063;e…
GO:0006807	nitrogen_compound_metabolic_process	2186	320	5.2e-06	evm.model.scaffold0.1109;evm.model.scaffold0.1369;evm.model.scaffold0.1370;evm.model.scaffold0.1375;evm.model.scaffold0.1414;evm.model.scaffold0.1721;evm.model.scaffold0.1751;evm.model.scaffold0.1837;evm.model.scaffold0.1849;evm.model.scaffold0.1851;evm.model.scaffold0.1854;evm.model.scaffold0.2247;evm.model.scaffold0.2251;evm.model.scaffold0.2270;evm.model.scaffold0.2272;evm.model.scaffold0.2323…
GO:0043170	macromolecule_metabolic_process	2708	383	9.2e-06	evm.model.scaffold0.10;evm.model.scaffold0.1109;evm.model.scaffold0.1127;evm.model.scaffold0.1338;evm.model.scaffold0.1369;evm.model.scaffold0.1370;evm.model.scaffold0.1375;evm.model.scaffold0.1378;evm.model.scaffold0.1414;evm.model.scaffold0.1721;evm.model.scaffold0.1751;evm.model.scaffold0.1837;evm.model.scaffold0.1849;evm.model.scaffold0.1851;evm.model.scaffold0.1854;evm.model.scaffold0.2063;e…
GO:1901564	organonitrogen_compound_metabolic_process	714	123	1.5e-05	evm.model.scaffold0.1109;evm.model.scaffold0.2247;evm.model.scaffold0.2251;evm.model.scaffold0.2270;evm.model.scaffold0.2272;evm.model.scaffold0.267;evm.model.scaffold0.531;evm.model.scaffold0.677;evm.model.scaffold0.678;evm.model.scaffold0.69;evm.model.scaffold0.728;evm.model.scaffold0.743;evm.model.scaffold10.472;evm.model.scaffold10.527;evm.model.scaffold10.934;evm.model.scaffold1.1169;evm.mod…
GO:0032259	methylation	62	20	2.4e-05	evm.model.scaffold1.1270;evm.model.scaffold13.226;evm.model.scaffold13.278;evm.model.scaffold1.708;evm.model.scaffold17.70;evm.model.scaffold19.230;evm.model.scaffold19.56;evm.model.scaffold20.158;evm.model.scaffold21.128;evm.model.scaffold2.21;evm.model.scaffold22.159;evm.model.scaffold23.62;evm.model.scaffold31.6;evm.model.scaffold4.1046;evm.model.scaffold45.128;evm.model.scaffold58.21;evm.mode…
GO:0044238	primary_metabolic_process	3190	438	2.7e-05	evm.model.scaffold0.10;evm.model.scaffold0.1109;evm.model.scaffold0.1127;evm.model.scaffold0.1338;evm.model.scaffold0.1369;evm.model.scaffold0.1370;evm.model.scaffold0.1375;evm.model.scaffold0.1378;evm.model.scaffold0.1414;evm.model.scaffold0.1721;evm.model.scaffold0.1751;evm.model.scaffold0.1837;evm.model.scaffold0.1849;evm.model.scaffold0.1851;evm.model.scaffold0.1854;evm.model.scaffold0.2063;e…
GO:0019538	protein_metabolic_process	1289	196	0.00013	evm.model.scaffold0.10;evm.model.scaffold0.1109;evm.model.scaffold0.1127;evm.model.scaffold0.1338;evm.model.scaffold0.1378;evm.model.scaffold0.1854;evm.model.scaffold0.2063;evm.model.scaffold0.2247;evm.model.scaffold0.2251;evm.model.scaffold0.40;evm.model.scaffold0.531;evm.model.scaffold0.604;evm.model.scaffold0.616;evm.model.scaffold0.678;evm.model.scaffold0.69;evm.model.scaffold0.715;evm.model.…
GO:0000413	protein_peptidyl-prolyl_isomerization	15	8	0.00014	evm.model.scaffold0.40;evm.model.scaffold21.470;evm.model.scaffold23.229;evm.model.scaffold25.276;evm.model.scaffold31.23;evm.model.scaffold3.906;evm.model.scaffold58.11;evm.model.scaffold8.54
GO:0018208	peptidyl-proline_modification	15	8	0.00014	evm.model.scaffold0.40;evm.model.scaffold21.470;evm.model.scaffold23.229;evm.model.scaffold25.276;evm.model.scaffold31.23;evm.model.scaffold3.906;evm.model.scaffold58.11;evm.model.scaffold8.54
GO:0043414	macromolecule_methylation	45	15	0.00017	evm.model.scaffold1.1270;evm.model.scaffold13.226;evm.model.scaffold13.278;evm.model.scaffold1.708;evm.model.scaffold17.70;evm.model.scaffold19.230;evm.model.scaffold20.158;evm.model.scaffold21.128;evm.model.scaffold23.62;evm.model.scaffold31.6;evm.model.scaffold4.1046;evm.model.scaffold45.128;evm.model.scaffold6.123;evm.model.scaffold7.42;evm.model.scaffold9.214
GO:0046483	heterocycle_metabolic_process	1858	268	0.00021	evm.model.scaffold0.1109;evm.model.scaffold0.1369;evm.model.scaffold0.1370;evm.model.scaffold0.1375;evm.model.scaffold0.1414;evm.model.scaffold0.1721;evm.model.scaffold0.1751;evm.model.scaffold0.1837;evm.model.scaffold0.1849;evm.model.scaffold0.1851;evm.model.scaffold0.1854;evm.model.scaffold0.2323;evm.model.scaffold0.267;evm.model.scaffold0.379;evm.model.scaffold0.496;evm.model.scaffold0.531;evm…
GO:0006259	DNA_metabolic_process	472	83	0.00022	evm.model.scaffold0.1369;evm.model.scaffold0.1370;evm.model.scaffold0.1721;evm.model.scaffold0.1854;evm.model.scaffold0.2323;evm.model.scaffold1.1169;evm.model.scaffold11.29;evm.model.scaffold13.138;evm.model.scaffold13.226;evm.model.scaffold13.27;evm.model.scaffold1.388;evm.model.scaffold14.10;evm.model.scaffold14.308;evm.model.scaffold1.454;evm.model.scaffold16.247;evm.model.scaffold1.708;evm.m…
GO:1901360	organic_cyclic_compound_metabolic_process	1890	271	0.00029	evm.model.scaffold0.1109;evm.model.scaffold0.1369;evm.model.scaffold0.1370;evm.model.scaffold0.1375;evm.model.scaffold0.1414;evm.model.scaffold0.1721;evm.model.scaffold0.1751;evm.model.scaffold0.1837;evm.model.scaffold0.1849;evm.model.scaffold0.1851;evm.model.scaffold0.1854;evm.model.scaffold0.2323;evm.model.scaffold0.267;evm.model.scaffold0.379;evm.model.scaffold0.496;evm.model.scaffold0.531;evm…
GO:0006520	cellular_amino_acid_metabolic_process	149	33	0.00038	evm.model.scaffold0.1109;evm.model.scaffold0.531;evm.model.scaffold0.678;evm.model.scaffold0.69;evm.model.scaffold1.1169;evm.model.scaffold13.241;evm.model.scaffold14.26;evm.model.scaffold1.66;evm.model.scaffold18.373;evm.model.scaffold19.280;evm.model.scaffold20.160;evm.model.scaffold21.454;evm.model.scaffold22.97;evm.model.scaffold24.51;evm.model.scaffold26.238;evm.model.scaffold33.26;evm.model…
GO:0006281	DNA_repair	175	37	0.00045	evm.model.scaffold0.1854;evm.model.scaffold11.29;evm.model.scaffold13.27;evm.model.scaffold14.308;evm.model.scaffold1.454;evm.model.scaffold16.247;evm.model.scaffold17.224;evm.model.scaffold18.276;evm.model.scaffold19.4;evm.model.scaffold21.237;evm.model.scaffold21.25;evm.model.scaffold21.448;evm.model.scaffold22.172;evm.model.scaffold23.251;evm.model.scaffold25.279;evm.model.scaffold26.273;evm.m…
GO:0018193	peptidyl-amino_acid_modification	39	13	0.00045	evm.model.scaffold0.40;evm.model.scaffold13.226;evm.model.scaffold13.278;evm.model.scaffold21.470;evm.model.scaffold23.229;evm.model.scaffold25.276;evm.model.scaffold31.23;evm.model.scaffold3.906;evm.model.scaffold4.125;evm.model.scaffold58.11;evm.model.scaffold6.123;evm.model.scaffold8.54;evm.model.scaffold9.214
GO:0006974	cellular_response_to_DNA_damage_stimulus	188	39	0.00048	evm.model.scaffold0.1854;evm.model.scaffold11.29;evm.model.scaffold13.27;evm.model.scaffold14.308;evm.model.scaffold1.454;evm.model.scaffold16.247;evm.model.scaffold17.224;evm.model.scaffold18.276;evm.model.scaffold19.23;evm.model.scaffold19.4;evm.model.scaffold21.237;evm.model.scaffold21.25;evm.model.scaffold21.448;evm.model.scaffold22.172;evm.model.scaffold23.251;evm.model.scaffold25.279;evm.mo…
GO:0034470	ncRNA_processing	170	36	0.00052	evm.model.scaffold0.1369;evm.model.scaffold0.2323;evm.model.scaffold10.766;evm.model.scaffold1.1252;evm.model.scaffold1.1270;evm.model.scaffold13.283;evm.model.scaffold13.92;evm.model.scaffold1.54;evm.model.scaffold1.66;evm.model.scaffold1.708;evm.model.scaffold19.230;evm.model.scaffold19.280;evm.model.scaffold20.158;evm.model.scaffold20.9;evm.model.scaffold21.128;evm.model.scaffold21.448;evm.mod…
GO:0006725	cellular_aromatic_compound_metabolic_process	1853	264	0.00058	evm.model.scaffold0.1109;evm.model.scaffold0.1369;evm.model.scaffold0.1370;evm.model.scaffold0.1375;evm.model.scaffold0.1414;evm.model.scaffold0.1721;evm.model.scaffold0.1751;evm.model.scaffold0.1837;evm.model.scaffold0.1849;evm.model.scaffold0.1851;evm.model.scaffold0.1854;evm.model.scaffold0.2323;evm.model.scaffold0.267;evm.model.scaffold0.379;evm.model.scaffold0.496;evm.model.scaffold0.531;evm…
GO:0043412	macromolecule_modification	638	104	0.00066	evm.model.scaffold0.10;evm.model.scaffold0.1378;evm.model.scaffold0.2323;evm.model.scaffold0.40;evm.model.scaffold0.604;evm.model.scaffold0.616;evm.model.scaffold0.678;evm.model.scaffold0.715;evm.model.scaffold10.923;evm.model.scaffold10.944;evm.model.scaffold11.14;evm.model.scaffold1.1252;evm.model.scaffold1.1261;evm.model.scaffold1.1270;evm.model.scaffold1.224;evm.model.scaffold13.177;evm.model…
GO:0019752	carboxylic_acid_metabolic_process	220	43	0.00093	evm.model.scaffold0.1109;evm.model.scaffold0.531;evm.model.scaffold0.677;evm.model.scaffold0.678;evm.model.scaffold0.69;evm.model.scaffold1.1169;evm.model.scaffold1.1226;evm.model.scaffold13.241;evm.model.scaffold14.26;evm.model.scaffold1.66;evm.model.scaffold17.62;evm.model.scaffold18.105;evm.model.scaffold18.373;evm.model.scaffold19.280;evm.model.scaffold20.160;evm.model.scaffold21.454;evm.mode…
GO:0006457	protein_folding	52	15	0.00096	evm.model.scaffold0.2063;evm.model.scaffold0.40;evm.model.scaffold21.470;evm.model.scaffold23.229;evm.model.scaffold25.276;evm.model.scaffold31.23;evm.model.scaffold3.720;evm.model.scaffold3.906;evm.model.scaffold4.311;evm.model.scaffold4.36;evm.model.scaffold50.69;evm.model.scaffold58.11;evm.model.scaffold8.54;evm.model.scaffold9.212;gene26
GO:0006396	RNA_processing	330	59	0.00121	evm.model.scaffold0.1369;evm.model.scaffold0.2323;evm.model.scaffold10.766;evm.model.scaffold1.1252;evm.model.scaffold1.1270;evm.model.scaffold1.249;evm.model.scaffold13.156;evm.model.scaffold13.283;evm.model.scaffold13.92;evm.model.scaffold1.54;evm.model.scaffold1.66;evm.model.scaffold1.708;evm.model.scaffold17.233;evm.model.scaffold17.571;evm.model.scaffold17.70;evm.model.scaffold19.230;evm.mod…
GO:0043436	oxoacid_metabolic_process	225	43	0.00148	evm.model.scaffold0.1109;evm.model.scaffold0.531;evm.model.scaffold0.677;evm.model.scaffold0.678;evm.model.scaffold0.69;evm.model.scaffold1.1169;evm.model.scaffold1.1226;evm.model.scaffold13.241;evm.model.scaffold14.26;evm.model.scaffold1.66;evm.model.scaffold17.62;evm.model.scaffold18.105;evm.model.scaffold18.373;evm.model.scaffold19.280;evm.model.scaffold20.160;evm.model.scaffold21.454;evm.mode…
GO:0008033	tRNA_processing	118	26	0.00166	evm.model.scaffold0.2323;evm.model.scaffold10.766;evm.model.scaffold1.1252;evm.model.scaffold1.54;evm.model.scaffold1.66;evm.model.scaffold1.708;evm.model.scaffold19.280;evm.model.scaffold20.158;evm.model.scaffold21.128;evm.model.scaffold21.448;evm.model.scaffold21.92;evm.model.scaffold23.251;evm.model.scaffold23.285;evm.model.scaffold2.628;evm.model.scaffold2.704;evm.model.scaffold30.102;evm.mod…
GO:0006139	nucleobase-containing_compound_metabolic_process	1781	251	0.00177	evm.model.scaffold0.1109;evm.model.scaffold0.1369;evm.model.scaffold0.1370;evm.model.scaffold0.1375;evm.model.scaffold0.1414;evm.model.scaffold0.1721;evm.model.scaffold0.1751;evm.model.scaffold0.1837;evm.model.scaffold0.1849;evm.model.scaffold0.1851;evm.model.scaffold0.1854;evm.model.scaffold0.2323;evm.model.scaffold0.379;evm.model.scaffold0.496;evm.model.scaffold0.531;evm.model.scaffold0.676;evm…
GO:0006082	organic_acid_metabolic_process	227	43	0.00178	evm.model.scaffold0.1109;evm.model.scaffold0.531;evm.model.scaffold0.677;evm.model.scaffold0.678;evm.model.scaffold0.69;evm.model.scaffold1.1169;evm.model.scaffold1.1226;evm.model.scaffold13.241;evm.model.scaffold14.26;evm.model.scaffold1.66;evm.model.scaffold17.62;evm.model.scaffold18.105;evm.model.scaffold18.373;evm.model.scaffold19.280;evm.model.scaffold20.160;evm.model.scaffold21.454;evm.mode…
GO:0033554	cellular_response_to_stress	222	42	0.00205	evm.model.scaffold0.1854;evm.model.scaffold1.1252;evm.model.scaffold11.29;evm.model.scaffold13.27;evm.model.scaffold14.308;evm.model.scaffold1.454;evm.model.scaffold16.247;evm.model.scaffold17.224;evm.model.scaffold18.276;evm.model.scaffold19.23;evm.model.scaffold19.4;evm.model.scaffold21.237;evm.model.scaffold21.25;evm.model.scaffold21.448;evm.model.scaffold22.172;evm.model.scaffold22.84;evm.mod…
GO:0000042	protein_targeting_to_Golgi	9	5	0.00218	evm.model.scaffold14.136;evm.model.scaffold25.287;evm.model.scaffold45.48;evm.model.scaffold55.6;evm.model.scaffold9.95
GO:0000301	retrograde_transport,_vesicle_recycling_within_Golgi	9	5	0.00218	evm.model.scaffold14.136;evm.model.scaffold25.287;evm.model.scaffold45.48;evm.model.scaffold55.6;evm.model.scaffold9.95
GO:0034067	protein_localization_to_Golgi_apparatus	9	5	0.00218	evm.model.scaffold14.136;evm.model.scaffold25.287;evm.model.scaffold45.48;evm.model.scaffold55.6;evm.model.scaffold9.95
GO:0072600	establishment_of_protein_localization_to_Golgi	9	5	0.00218	evm.model.scaffold14.136;evm.model.scaffold25.287;evm.model.scaffold45.48;evm.model.scaffold55.6;evm.model.scaffold9.95
GO:0090304	nucleic_acid_metabolic_process	1616	229	0.00237	evm.model.scaffold0.1109;evm.model.scaffold0.1369;evm.model.scaffold0.1370;evm.model.scaffold0.1375;evm.model.scaffold0.1414;evm.model.scaffold0.1721;evm.model.scaffold0.1751;evm.model.scaffold0.1837;evm.model.scaffold0.1849;evm.model.scaffold0.1851;evm.model.scaffold0.1854;evm.model.scaffold0.2323;evm.model.scaffold0.379;evm.model.scaffold0.496;evm.model.scaffold0.531;evm.model.scaffold0.676;evm…
GO:0009987	cellular_process	4244	547	0.00243	evm.model.scaffold0.10;evm.model.scaffold0.1109;evm.model.scaffold0.1348;evm.model.scaffold0.1369;evm.model.scaffold0.1370;evm.model.scaffold0.1375;evm.model.scaffold0.1378;evm.model.scaffold0.1414;evm.model.scaffold0.1721;evm.model.scaffold0.1751;evm.model.scaffold0.1837;evm.model.scaffold0.1849;evm.model.scaffold0.1851;evm.model.scaffold0.1854;evm.model.scaffold0.1858;evm.model.scaffold0.2063;e…
GO:0006891	intra-Golgi_vesicle-mediated_transport	17	7	0.00248	evm.model.scaffold14.136;evm.model.scaffold25.287;evm.model.scaffold45.48;evm.model.scaffold5.198;evm.model.scaffold55.6;evm.model.scaffold9.477;evm.model.scaffold9.95
GO:0006298	mismatch_repair	14	6	0.00403	evm.model.scaffold11.29;evm.model.scaffold19.4;evm.model.scaffold21.237;evm.model.scaffold34.18;evm.model.scaffold40.36;evm.model.scaffold8.224
GO:0010467	gene_expression	1514	214	0.00406	evm.model.scaffold0.1109;evm.model.scaffold0.1369;evm.model.scaffold0.1370;evm.model.scaffold0.1375;evm.model.scaffold0.1414;evm.model.scaffold0.1837;evm.model.scaffold0.1849;evm.model.scaffold0.1851;evm.model.scaffold0.2247;evm.model.scaffold0.2251;evm.model.scaffold0.2323;evm.model.scaffold0.379;evm.model.scaffold0.496;evm.model.scaffold0.531;evm.model.scaffold0.676;evm.model.scaffold0.69;evm.m…
GO:0009451	RNA_modification	101	22	0.00425	evm.model.scaffold0.2323;evm.model.scaffold1.1252;evm.model.scaffold1.1270;evm.model.scaffold1.708;evm.model.scaffold17.70;evm.model.scaffold19.230;evm.model.scaffold20.158;evm.model.scaffold21.128;evm.model.scaffold21.448;evm.model.scaffold21.92;evm.model.scaffold23.251;evm.model.scaffold2.628;evm.model.scaffold27.293;evm.model.scaffold30.11.1;evm.model.scaffold31.6;evm.model.scaffold38.156;evm.…
GO:0048193	Golgi_vesicle_transport	66	16	0.00471	evm.model.scaffold13.105;evm.model.scaffold14.136;evm.model.scaffold15.165;evm.model.scaffold18.103;evm.model.scaffold2.169;evm.model.scaffold23.56;evm.model.scaffold25.287;evm.model.scaffold34.20;evm.model.scaffold3.720;evm.model.scaffold45.48;evm.model.scaffold5.198;evm.model.scaffold55.6;evm.model.scaffold9.397;evm.model.scaffold9.477;evm.model.scaffold9.95;Novel01507
GO:0016571	histone_methylation	7	4	0.00563	evm.model.scaffold13.226;evm.model.scaffold13.278;evm.model.scaffold6.123;evm.model.scaffold9.214
GO:0018022	peptidyl-lysine_methylation	7	4	0.00563	evm.model.scaffold13.226;evm.model.scaffold13.278;evm.model.scaffold6.123;evm.model.scaffold9.214
GO:0034968	histone_lysine_methylation	7	4	0.00563	evm.model.scaffold13.226;evm.model.scaffold13.278;evm.model.scaffold6.123;evm.model.scaffold9.214
GO:0006464	cellular_protein_modification_process	535	84	0.00652	evm.model.scaffold0.10;evm.model.scaffold0.1378;evm.model.scaffold0.40;evm.model.scaffold0.604;evm.model.scaffold0.616;evm.model.scaffold0.678;evm.model.scaffold0.715;evm.model.scaffold10.923;evm.model.scaffold10.944;evm.model.scaffold11.14;evm.model.scaffold1.1261;evm.model.scaffold1.224;evm.model.scaffold13.177;evm.model.scaffold13.212;evm.model.scaffold13.226;evm.model.scaffold13.278;evm.model…
GO:0036211	protein_modification_process	535	84	0.00652	evm.model.scaffold0.10;evm.model.scaffold0.1378;evm.model.scaffold0.40;evm.model.scaffold0.604;evm.model.scaffold0.616;evm.model.scaffold0.678;evm.model.scaffold0.715;evm.model.scaffold10.923;evm.model.scaffold10.944;evm.model.scaffold11.14;evm.model.scaffold1.1261;evm.model.scaffold1.224;evm.model.scaffold13.177;evm.model.scaffold13.212;evm.model.scaffold13.226;evm.model.scaffold13.278;evm.model…
GO:0016579	protein_deubiquitination	25	8	0.00752	evm.model.scaffold10.944;evm.model.scaffold21.446;evm.model.scaffold22.200;evm.model.scaffold2.269;evm.model.scaffold25.468;evm.model.scaffold3.728;evm.model.scaffold45.110;evm.model.scaffold7.87
GO:0070646	protein_modification_by_small_protein_removal	25	8	0.00752	evm.model.scaffold10.944;evm.model.scaffold21.446;evm.model.scaffold22.200;evm.model.scaffold2.269;evm.model.scaffold25.468;evm.model.scaffold3.728;evm.model.scaffold45.110;evm.model.scaffold7.87
GO:0001510	RNA_methylation	26	8	0.00973	evm.model.scaffold1.1270;evm.model.scaffold17.70;evm.model.scaffold19.230;evm.model.scaffold20.158;evm.model.scaffold21.128;evm.model.scaffold31.6;evm.model.scaffold4.1046;evm.model.scaffold7.42
GO:0006305	DNA_alkylation	8	4	0.01018	evm.model.scaffold1.708;evm.model.scaffold21.128;evm.model.scaffold23.62;evm.model.scaffold31.6
GO:0006306	DNA_methylation	8	4	0.01018	evm.model.scaffold1.708;evm.model.scaffold21.128;evm.model.scaffold23.62;evm.model.scaffold31.6
GO:0044728	DNA_methylation_or_demethylation	8	4	0.01018	evm.model.scaffold1.708;evm.model.scaffold21.128;evm.model.scaffold23.62;evm.model.scaffold31.6
GO:0044249	cellular_biosynthetic_process	1706	234	0.0117	evm.model.scaffold0.1109;evm.model.scaffold0.1369;evm.model.scaffold0.1370;evm.model.scaffold0.1375;evm.model.scaffold0.1414;evm.model.scaffold0.1721;evm.model.scaffold0.1837;evm.model.scaffold0.1849;evm.model.scaffold0.1851;evm.model.scaffold0.2247;evm.model.scaffold0.2251;evm.model.scaffold0.2323;evm.model.scaffold0.379;evm.model.scaffold0.496;evm.model.scaffold0.531;evm.model.scaffold0.676;evm…
GO:0006364	rRNA_processing	61	14	0.01302	evm.model.scaffold0.1369;evm.model.scaffold1.1270;evm.model.scaffold13.283;evm.model.scaffold13.92;evm.model.scaffold19.230;evm.model.scaffold20.158;evm.model.scaffold20.9;evm.model.scaffold23.285;evm.model.scaffold30.72;evm.model.scaffold31.6;evm.model.scaffold4.1046;evm.model.scaffold7.42;gene163;Novel01121
GO:0016072	rRNA_metabolic_process	61	14	0.01302	evm.model.scaffold0.1369;evm.model.scaffold1.1270;evm.model.scaffold13.283;evm.model.scaffold13.92;evm.model.scaffold19.230;evm.model.scaffold20.158;evm.model.scaffold20.9;evm.model.scaffold23.285;evm.model.scaffold30.72;evm.model.scaffold31.6;evm.model.scaffold4.1046;evm.model.scaffold7.42;gene163;Novel01121
GO:0006400	tRNA_modification	67	15	0.01303	evm.model.scaffold0.2323;evm.model.scaffold1.1252;evm.model.scaffold1.708;evm.model.scaffold20.158;evm.model.scaffold21.448;evm.model.scaffold21.92;evm.model.scaffold23.251;evm.model.scaffold2.628;evm.model.scaffold31.6;evm.model.scaffold38.156;evm.model.scaffold38.96;evm.model.scaffold4.1046;evm.model.scaffold9.777;gene14;Novel00582
GO:0000154	rRNA_modification	13	5	0.01467	evm.model.scaffold1.1270;evm.model.scaffold19.230;evm.model.scaffold20.158;evm.model.scaffold31.6;evm.model.scaffold7.42
GO:0031167	rRNA_methylation	13	5	0.01467	evm.model.scaffold1.1270;evm.model.scaffold19.230;evm.model.scaffold20.158;evm.model.scaffold31.6;evm.model.scaffold7.42
GO:0000012	single_strand_break_repair	2	2	0.0148	evm.model.scaffold34.1;evm.model.scaffold44.47
GO:0006771	riboflavin_metabolic_process	5	3	0.01486	evm.model.scaffold1.1218;evm.model.scaffold3.945;evm.model.scaffold60.3
GO:0009231	riboflavin_biosynthetic_process	5	3	0.01486	evm.model.scaffold1.1218;evm.model.scaffold3.945;evm.model.scaffold60.3
GO:0042726	flavin-containing_compound_metabolic_process	5	3	0.01486	evm.model.scaffold1.1218;evm.model.scaffold3.945;evm.model.scaffold60.3
GO:0042727	flavin-containing_compound_biosynthetic_process	5	3	0.01486	evm.model.scaffold1.1218;evm.model.scaffold3.945;evm.model.scaffold60.3
GO:1901576	organic_substance_biosynthetic_process	1748	238	0.01554	evm.model.scaffold0.1109;evm.model.scaffold0.1369;evm.model.scaffold0.1370;evm.model.scaffold0.1375;evm.model.scaffold0.1414;evm.model.scaffold0.1721;evm.model.scaffold0.1837;evm.model.scaffold0.1849;evm.model.scaffold0.1851;evm.model.scaffold0.2247;evm.model.scaffold0.2251;evm.model.scaffold0.2323;evm.model.scaffold0.379;evm.model.scaffold0.496;evm.model.scaffold0.531;evm.model.scaffold0.676;evm…
GO:0009058	biosynthetic_process	1815	246	0.01692	evm.model.scaffold0.1109;evm.model.scaffold0.1369;evm.model.scaffold0.1370;evm.model.scaffold0.1375;evm.model.scaffold0.1414;evm.model.scaffold0.1721;evm.model.scaffold0.1837;evm.model.scaffold0.1849;evm.model.scaffold0.1851;evm.model.scaffold0.2247;evm.model.scaffold0.2251;evm.model.scaffold0.2323;evm.model.scaffold0.379;evm.model.scaffold0.496;evm.model.scaffold0.531;evm.model.scaffold0.676;evm…
GO:0042254	ribosome_biogenesis	82	17	0.01816	evm.model.scaffold0.1369;evm.model.scaffold0.1751;evm.model.scaffold1.1270;evm.model.scaffold13.283;evm.model.scaffold13.92;evm.model.scaffold19.230;evm.model.scaffold20.158;evm.model.scaffold20.9;evm.model.scaffold23.285;evm.model.scaffold30.72;evm.model.scaffold31.6;evm.model.scaffold3.443;evm.model.scaffold3.697;evm.model.scaffold4.1046;evm.model.scaffold7.42;gene163;Novel01121
GO:0070647	protein_modification_by_small_protein_conjugation_or_removal	58	13	0.01986	evm.model.scaffold0.1378;evm.model.scaffold10.944;evm.model.scaffold1.1261;evm.model.scaffold21.446;evm.model.scaffold22.200;evm.model.scaffold2.269;evm.model.scaffold25.468;evm.model.scaffold3.728;evm.model.scaffold45.110;evm.model.scaffold45.149;evm.model.scaffold7.87;evm.model.scaffold8.57;Novel00452
GO:0016192	vesicle-mediated_transport	162	29	0.01994	evm.model.scaffold0.2267;evm.model.scaffold0.727;evm.model.scaffold10.530;evm.model.scaffold1.1263;evm.model.scaffold13.105;evm.model.scaffold14.136;evm.model.scaffold14.287;evm.model.scaffold15.165;evm.model.scaffold18.103;evm.model.scaffold1.939;evm.model.scaffold2.169;evm.model.scaffold23.56;evm.model.scaffold25.287;evm.model.scaffold33.38;evm.model.scaffold34.20;evm.model.scaffold3.720;evm.mo…
GO:0018205	peptidyl-lysine_modification	14	5	0.02058	evm.model.scaffold13.226;evm.model.scaffold13.278;evm.model.scaffold4.125;evm.model.scaffold6.123;evm.model.scaffold9.214
GO:0006304	DNA_modification	24	7	0.02066	evm.model.scaffold1.708;evm.model.scaffold17.330;evm.model.scaffold21.128;evm.model.scaffold23.62;evm.model.scaffold31.6;evm.model.scaffold34.105;Novel01526
GO:0043112	receptor_metabolic_process	19	6	0.02138	evm.model.scaffold16.198;evm.model.scaffold27.53;evm.model.scaffold3.531;evm.model.scaffold3.619;evm.model.scaffold5.228;Novel01420
GO:0044281	small_molecule_metabolic_process	452	69	0.02403	evm.model.scaffold0.1109;evm.model.scaffold0.531;evm.model.scaffold0.677;evm.model.scaffold0.678;evm.model.scaffold0.69;evm.model.scaffold0.743;evm.model.scaffold1.1169;evm.model.scaffold1.1177;evm.model.scaffold1.1218;evm.model.scaffold1.1226;evm.model.scaffold13.241;evm.model.scaffold1.416;evm.model.scaffold14.172;evm.model.scaffold14.26;evm.model.scaffold1.66;evm.model.scaffold17.62;evm.model.…
GO:0016226	iron-sulfur_cluster_assembly	10	4	0.02501	evm.model.scaffold12.451;evm.model.scaffold18.108;evm.model.scaffold34.93;gene135
GO:0031163	metallo-sulfur_cluster_assembly	10	4	0.02501	evm.model.scaffold12.451;evm.model.scaffold18.108;evm.model.scaffold34.93;gene135
GO:0040029	regulation_of_gene_expression,_epigenetic	10	4	0.02501	evm.model.scaffold1.708;evm.model.scaffold21.128;evm.model.scaffold23.62;evm.model.scaffold31.6
GO:0044710	single-organism_metabolic_process	1377	189	0.02507	evm.model.scaffold0.1030;evm.model.scaffold0.1109;evm.model.scaffold0.1348;evm.model.scaffold0.1854;evm.model.scaffold0.1858;evm.model.scaffold0.267;evm.model.scaffold0.531;evm.model.scaffold0.677;evm.model.scaffold0.678;evm.model.scaffold0.682;evm.model.scaffold0.69;evm.model.scaffold0.70;evm.model.scaffold0.733;evm.model.scaffold0.743;evm.model.scaffold10.708;evm.model.scaffold1079.1;evm.model.…
GO:0051649	establishment_of_localization_in_cell	366	57	0.02694	evm.model.scaffold0.1721;evm.model.scaffold0.2267;evm.model.scaffold0.727;evm.model.scaffold10.708;evm.model.scaffold11.164;evm.model.scaffold1.1263;evm.model.scaffold13.105;evm.model.scaffold14.136;evm.model.scaffold14.287;evm.model.scaffold15.165;evm.model.scaffold16.69;evm.model.scaffold16.70;evm.model.scaffold17.149;evm.model.scaffold17.257;evm.model.scaffold18.103;evm.model.scaffold1.939;evm…
GO:0008283	cell_proliferation	6	3	0.02705	evm.model.scaffold1.224;evm.model.scaffold2.858;evm.model.scaffold55.6
GO:0031412	gas_vesicle_organization	6	3	0.02705	evm.model.scaffold1.933;evm.model.scaffold32.34;evm.model.scaffold9.7
GO:0031929	TOR_signaling	6	3	0.02705	evm.model.scaffold16.198;evm.model.scaffold3.175;evm.model.scaffold9.229
GO:0032006	regulation_of_TOR_signaling	6	3	0.02705	evm.model.scaffold16.198;evm.model.scaffold3.175;evm.model.scaffold9.229
GO:0051641	cellular_localization	403	62	0.02725	evm.model.scaffold0.1721;evm.model.scaffold0.1849;evm.model.scaffold0.2267;evm.model.scaffold0.727;evm.model.scaffold10.708;evm.model.scaffold11.164;evm.model.scaffold1.1263;evm.model.scaffold11.9;evm.model.scaffold13.105;evm.model.scaffold14.136;evm.model.scaffold14.287;evm.model.scaffold15.165;evm.model.scaffold16.198;evm.model.scaffold16.69;evm.model.scaffold16.70;evm.model.scaffold17.149;evm.…
GO:0006783	heme_biosynthetic_process	15	5	0.02785	evm.model.scaffold0.677;evm.model.scaffold16.150;evm.model.scaffold1.707;evm.model.scaffold26.331;evm.model.scaffold8.369
GO:0022613	ribonucleoprotein_complex_biogenesis	87	17	0.03115	evm.model.scaffold0.1369;evm.model.scaffold0.1751;evm.model.scaffold1.1270;evm.model.scaffold13.283;evm.model.scaffold13.92;evm.model.scaffold19.230;evm.model.scaffold20.158;evm.model.scaffold20.9;evm.model.scaffold23.285;evm.model.scaffold30.72;evm.model.scaffold31.6;evm.model.scaffold3.443;evm.model.scaffold3.697;evm.model.scaffold4.1046;evm.model.scaffold7.42;gene163;Novel01121
GO:0048870	cell_motility	32	8	0.03401	evm.model.scaffold0.1721;evm.model.scaffold2.169;evm.model.scaffold38.96;evm.model.scaffold4.1019;evm.model.scaffold46.65;evm.model.scaffold5.32;evm.model.scaffold6.569;evm.model.scaffold6.574
GO:0051674	localization_of_cell	32	8	0.03401	evm.model.scaffold0.1721;evm.model.scaffold2.169;evm.model.scaffold38.96;evm.model.scaffold4.1019;evm.model.scaffold46.65;evm.model.scaffold5.32;evm.model.scaffold6.569;evm.model.scaffold6.574
GO:0002949	tRNA_threonylcarbamoyladenosine_modification	38	9	0.03508	evm.model.scaffold0.2323;evm.model.scaffold1.1252;evm.model.scaffold21.448;evm.model.scaffold21.92;evm.model.scaffold23.251;evm.model.scaffold2.628;evm.model.scaffold38.156;evm.model.scaffold38.96;gene14
GO:0070525	tRNA_threonylcarbamoyladenosine_metabolic_process	38	9	0.03508	evm.model.scaffold0.2323;evm.model.scaffold1.1252;evm.model.scaffold21.448;evm.model.scaffold21.92;evm.model.scaffold23.251;evm.model.scaffold2.628;evm.model.scaffold38.156;evm.model.scaffold38.96;gene14
GO:0032801	receptor_catabolic_process	16	5	0.03656	evm.model.scaffold27.53;evm.model.scaffold3.531;evm.model.scaffold3.619;evm.model.scaffold5.228;Novel01420
GO:0006071	glycerol_metabolic_process	3	2	0.04081	evm.model.scaffold7.678;evm.model.scaffold7.679
GO:0019400	alditol_metabolic_process	3	2	0.04081	evm.model.scaffold7.678;evm.model.scaffold7.679
GO:0044271	cellular_nitrogen_compound_biosynthetic_process	1413	191	0.0424	evm.model.scaffold0.1109;evm.model.scaffold0.1369;evm.model.scaffold0.1370;evm.model.scaffold0.1375;evm.model.scaffold0.1414;evm.model.scaffold0.1837;evm.model.scaffold0.1849;evm.model.scaffold0.1851;evm.model.scaffold0.2247;evm.model.scaffold0.2251;evm.model.scaffold0.379;evm.model.scaffold0.496;evm.model.scaffold0.531;evm.model.scaffold0.676;evm.model.scaffold0.677;evm.model.scaffold0.678;evm.m…
GO:0046907	intracellular_transport	317	49	0.0431	evm.model.scaffold0.1721;evm.model.scaffold0.727;evm.model.scaffold10.708;evm.model.scaffold11.164;evm.model.scaffold13.105;evm.model.scaffold14.136;evm.model.scaffold14.287;evm.model.scaffold15.165;evm.model.scaffold16.69;evm.model.scaffold17.149;evm.model.scaffold17.257;evm.model.scaffold18.103;evm.model.scaffold1.939;evm.model.scaffold20.112;evm.model.scaffold21.200;evm.model.scaffold21.432;ev…
GO:0009432	SOS_response	7	3	0.04312	evm.model.scaffold30.12;evm.model.scaffold44.25;evm.model.scaffold4.70
GO:0006479	protein_methylation	17	5	0.04677	evm.model.scaffold13.226;evm.model.scaffold13.278;evm.model.scaffold45.128;evm.model.scaffold6.123;evm.model.scaffold9.214
GO:0008213	protein_alkylation	17	5	0.04677	evm.model.scaffold13.226;evm.model.scaffold13.278;evm.model.scaffold45.128;evm.model.scaffold6.123;evm.model.scaffold9.214
GO:0015684	ferrous_iron_transport	40	9	0.04729	evm.model.scaffold14.144;evm.model.scaffold17.256;evm.model.scaffold3.233;evm.model.scaffold3.615;evm.model.scaffold36.36;evm.model.scaffold3.795;evm.model.scaffold42.259;evm.model.scaffold6.402.1;evm.model.scaffold9.231
GO:0006066	alcohol_metabolic_process	12	4	0.04839	evm.model.scaffold7.678;evm.model.scaffold7.679;gene132;Novel02210
